# Supplementary material for: Structural Dynamics of the Ubiquitin Specific Protease USP30 in Complex with a Cyanopyrrolidine-Containing Covalent Inhibitor
Source: J Proteome Res. 2025 Jan 13;24(2):479–90. doi: 10.1021/acs.jproteome.4c00618 (PMC11812085; doi:10.1021/acs.jproteome.4c00618)
Supplement: Supplementary file 2 — pr4c00618_si_002.xlsx [file pr4c00618_si_002.xlsx]

## Sheet: HDX Summary Table (Table S1)
TABLE S1
Data Set	USP30 (apo)	USP30 + USP30-I-1 (holo)
HDX reaction details	50 mM HEPES, 400 mM NaCl, 2 mM TCEP, pDread = 7.2, 25 °C	50 mM HEPES, 400 mM NaCl, 2 mM TCEP, pDread = 7.2, 25 °C
HDX time course	0.5, 1, 10, 60 (min)	0.5, 1, 10, 60 (min)
HDX control samples	N/A	N/A
Back-exchange (mean / IQR)	N/A	N/A
# of Peptides	161	161
Sequence coverage	0.983	0.983
Average peptide length / Redundancy	10.1 / 4.71	10.1 / 4.71
Replicates (biological or technical)	3 (technical)	3 (technical)
Repeatability	0.0403 (average standard deviation)	0.0487 (average standard deviation)
Significant differences in HDX (delta HDX > X D)	0.249 D (99% CI)
Table S1. HDX summary table. The table include key results for the HDX-MS experiment in both the apo- and holo-USP30 state, including the number of peptides identified, sequence coverage, peptide redundancy, and experimental reproducibility 37.
