# Supplementary material for: Structural Dynamics of the Ubiquitin Specific Protease USP30 in Complex with a Cyanopyrrolidine-Containing Covalent Inhibitor
Source: J Proteome Res. 2025 Jan 13;24(2):479–90. doi: 10.1021/acs.jproteome.4c00618 (PMC11812085; doi:10.1021/acs.jproteome.4c00618)
Supplement: Supplementary file 3 — pr4c00618_si_003.xlsx [file pr4c00618_si_003.xlsx]

## Sheet: Sheet1
Protein state	Start	End	Sequence	Peptide mass (Da)	Retention time (min)	HDX time (min)	Uptake (D)	Uptake SD (D)	Table S2. HDX data table. The table include key results for the HDX-MS kinetics in both the apo- and holo-USP30 state, including the peptide sequence, retention time, peptide mass (Da), and deuterium uptake (D) 37.
USP30	45	52	SGGSGLND	705.293	2.462	0	0	0
USP30	45	52	SGGSGLND	705.293	2.4657	30	3.626	0.051
USP30	45	52	SGGSGLND	705.293	2.4599	60	3.598	0.042
USP30	45	52	SGGSGLND	705.293	2.4613	600	3.679	0.103
USP30	45	52	SGGSGLND	705.293	2.4642	3600	3.867	0
USP30+USP30-I-1	45	52	SGGSGLND	705.293	2.4554	0	0	0
USP30+USP30-I-1	45	52	SGGSGLND	705.293	2.4555	30	3.257	0.033
USP30+USP30-I-1	45	52	SGGSGLND	705.293	2.4526	60	3.446	0.053
USP30+USP30-I-1	45	52	SGGSGLND	705.293	2.457	600	3.432	0.031
USP30+USP30-I-1	45	52	SGGSGLND	705.293	2.4555	3600	3.812	0.048
USP30	45	54	SGGSGLNDIF	965.445	5.659	0	0	0
USP30	45	54	SGGSGLNDIF	965.445	5.6606	30	4.668	0.04
USP30	45	54	SGGSGLNDIF	965.445	5.6664	60	4.71	0.033
USP30	45	54	SGGSGLNDIF	965.445	5.6621	600	4.977	0.047
USP30	45	54	SGGSGLNDIF	965.445	5.6612	3600	5.237	0.001
USP30+USP30-I-1	45	54	SGGSGLNDIF	965.445	5.659	0	0	0
USP30+USP30-I-1	45	54	SGGSGLNDIF	965.445	5.6605	30	4.22	0.039
USP30+USP30-I-1	45	54	SGGSGLNDIF	965.445	5.6664	60	4.252	0.112
USP30+USP30-I-1	45	54	SGGSGLNDIF	965.445	5.6636	600	4.69	0.049
USP30+USP30-I-1	45	54	SGGSGLNDIF	965.445	5.6576	3600	5.198	0.041
USP30	45	55	SGGSGLNDIFE	1094.49	5.5641	0	0	0
USP30	45	55	SGGSGLNDIFE	1094.49	5.5515	30	5.183	0.112
USP30	45	55	SGGSGLNDIFE	1094.49	5.5515	60	5.177	0.04
USP30	45	55	SGGSGLNDIFE	1094.49	5.5544	600	5.546	0.034
USP30	45	55	SGGSGLNDIFE	1094.49	5.5499	3600	5.759	0
USP30+USP30-I-1	45	55	SGGSGLNDIFE	1094.49	5.5651	0	0	0
USP30+USP30-I-1	45	55	SGGSGLNDIFE	1094.49	5.5369	30	4.613	0.032
USP30+USP30-I-1	45	55	SGGSGLNDIFE	1094.49	5.5413	60	4.816	0.117
USP30+USP30-I-1	45	55	SGGSGLNDIFE	1094.49	5.5414	600	5.256	0.03
USP30+USP30-I-1	45	55	SGGSGLNDIFE	1094.49	5.5398	3600	5.769	0.105
USP30	56	60	AQKIE	587.328	3.7211	0	0	0
USP30	56	60	AQKIE	587.328	3.7183	30	0.036	0.011
USP30	56	60	AQKIE	587.328	3.7213	60	0.054	0.006
USP30	56	60	AQKIE	587.328	3.7227	600	0.134	0.013
USP30	56	60	AQKIE	587.328	3.7146	3600	0.205	0.001
USP30+USP30-I-1	56	60	AQKIE	587.328	3.7189	0	0	0
USP30+USP30-I-1	56	60	AQKIE	587.328	3.7183	30	0.038	0.013
USP30+USP30-I-1	56	60	AQKIE	587.328	3.7139	60	0.073	0.008
USP30+USP30-I-1	56	60	AQKIE	587.328	3.7286	600	0.13	0.011
USP30+USP30-I-1	56	60	AQKIE	587.328	3.7227	3600	0.12	0.004
USP30	59	64	IEWHEK	840.413	3.157	0	0	0
USP30	59	64	IEWHEK	840.413	3.1713	30	1.847	0.025
USP30	59	64	IEWHEK	840.413	3.1728	60	1.875	0.014
USP30	59	64	IEWHEK	840.413	3.1756	600	1.961	0.005
USP30	59	64	IEWHEK	840.413	3.1734	3600	2.18	0.004
USP30+USP30-I-1	59	64	IEWHEK	840.413	3.1505	0	0	0
USP30+USP30-I-1	59	64	IEWHEK	840.413	3.1538	30	1.687	0.023
USP30+USP30-I-1	59	64	IEWHEK	840.413	3.1596	60	1.749	0.032
USP30+USP30-I-1	59	64	IEWHEK	840.413	3.1611	600	1.86	0.025
USP30+USP30-I-1	59	64	IEWHEK	840.413	3.1582	3600	2.085	0.017
USP30	59	70	IEWHEKGLVPGL	1376.75	5.0796	0	0	0
USP30	59	70	IEWHEKGLVPGL	1376.75	5.0917	30	2.9	0.03
USP30	59	70	IEWHEKGLVPGL	1376.75	5.0859	60	3.237	0.049
USP30	59	70	IEWHEKGLVPGL	1376.75	5.0903	600	3.919	0.08
USP30	59	70	IEWHEKGLVPGL	1376.75	5.085	3600	4.695	0.006
USP30+USP30-I-1	59	70	IEWHEKGLVPGL	1376.75	5.0796	0	0	0
USP30+USP30-I-1	59	70	IEWHEKGLVPGL	1376.75	5.0859	30	2.47	0.044
USP30+USP30-I-1	59	70	IEWHEKGLVPGL	1376.75	5.0888	60	2.866	0.06
USP30+USP30-I-1	59	70	IEWHEKGLVPGL	1376.75	5.0903	600	3.76	0.033
USP30+USP30-I-1	59	70	IEWHEKGLVPGL	1376.75	5.0903	3600	4.607	0.017
USP30	64	70	KGLVPGL	682.438	4.6617	0	0	0
USP30	64	70	KGLVPGL	682.438	4.6582	30	0.604	0.016
USP30	64	70	KGLVPGL	682.438	4.664	60	0.878	0.004
USP30	64	70	KGLVPGL	682.438	4.6669	600	1.48	0.115
USP30	64	70	KGLVPGL	682.438	4.6595	3600	2.13	0
USP30+USP30-I-1	64	70	KGLVPGL	682.438	4.6617	0	0	0
USP30+USP30-I-1	64	70	KGLVPGL	682.438	4.6611	30	0.433	0.028
USP30+USP30-I-1	64	70	KGLVPGL	682.438	4.6713	60	0.77	0.018
USP30+USP30-I-1	64	70	KGLVPGL	682.438	4.664	600	1.493	0.027
USP30+USP30-I-1	64	70	KGLVPGL	682.438	4.664	3600	2.086	0.016
USP30	64	72	KGLVPGLVN	895.549	4.3671	0	0	0
USP30	64	72	KGLVPGLVN	895.549	4.3585	30	1.214	0.021
USP30	64	72	KGLVPGLVN	895.549	4.3687	60	1.586	0.033
USP30	64	72	KGLVPGLVN	895.549	4.3672	600	2.514	0.156
USP30	64	72	KGLVPGLVN	895.549	4.3627	3600	3.547	0.002
USP30+USP30-I-1	64	72	KGLVPGLVN	895.549	4.3671	0	0	0
USP30+USP30-I-1	64	72	KGLVPGLVN	895.549	4.3628	30	0.961	0.03
USP30+USP30-I-1	64	72	KGLVPGLVN	895.549	4.3686	60	1.465	0.036
USP30+USP30-I-1	64	72	KGLVPGLVN	895.549	4.3687	600	2.577	0.033
USP30+USP30-I-1	64	72	KGLVPGLVN	895.549	4.373	3600	3.445	0.023
USP30	64	73	KGLVPGLVNL	1008.63	5.4408	0	0	0
USP30	64	73	KGLVPGLVNL	1008.63	5.4467	30	1.879	0.047
USP30	64	73	KGLVPGLVNL	1008.63	5.4468	60	2.308	0.058
USP30	64	73	KGLVPGLVNL	1008.63	5.4467	600	3.388	0.175
USP30	64	73	KGLVPGLVNL	1008.63	5.4429	3600	4.511	0.007
USP30+USP30-I-1	64	73	KGLVPGLVNL	1008.63	5.4408	0	0	0
USP30+USP30-I-1	64	73	KGLVPGLVNL	1008.63	5.4481	30	1.749	0.031
USP30+USP30-I-1	64	73	KGLVPGLVNL	1008.63	5.4482	60	2.256	0.052
USP30+USP30-I-1	64	73	KGLVPGLVNL	1008.63	5.4468	600	3.457	0.021
USP30+USP30-I-1	64	73	KGLVPGLVNL	1008.63	5.4481	3600	4.37	0.023
USP30	65	70	GLVPGL	554.343	5.3557	0	0	0
USP30	65	70	GLVPGL	554.343	5.3522	30	0.446	0.024
USP30	65	70	GLVPGL	554.343	5.3522	60	0.72	0.014
USP30	65	70	GLVPGL	554.343	5.3464	600	1.213	0.165
USP30	65	70	GLVPGL	554.343	5.3535	3600	1.786	0
USP30+USP30-I-1	65	70	GLVPGL	554.343	5.3557	0	0	0
USP30+USP30-I-1	65	70	GLVPGL	554.343	5.3536	30	0.296	0.026
USP30+USP30-I-1	65	70	GLVPGL	554.343	5.355	60	0.587	0.005
USP30+USP30-I-1	65	70	GLVPGL	554.343	5.3595	600	1.202	0.032
USP30+USP30-I-1	65	70	GLVPGL	554.343	5.3609	3600	1.724	0.025
USP30	67	72	VPGLVN	597.349	3.66	0	0	0
USP30	67	72	VPGLVN	597.349	3.6514	30	0.774	0.018
USP30	67	72	VPGLVN	597.349	3.6572	60	1.057	0.047
USP30	67	72	VPGLVN	597.349	3.6645	600	1.662	0.138
USP30	67	72	VPGLVN	597.349	3.6535	3600	2.384	0.01
USP30+USP30-I-1	67	72	VPGLVN	597.349	3.66	0	0	0
USP30+USP30-I-1	67	72	VPGLVN	597.349	3.6601	30	0.618	0.037
USP30+USP30-I-1	67	72	VPGLVN	597.349	3.6645	60	0.974	0.016
USP30+USP30-I-1	67	72	VPGLVN	597.349	3.6573	600	1.648	0.052
USP30+USP30-I-1	67	72	VPGLVN	597.349	3.6558	3600	2.268	0.034
USP30	67	74	VPGLVNLG	767.454	4.9039	0	0	0
USP30	67	74	VPGLVNLG	767.454	4.9055	30	0.993	0.029
USP30	67	74	VPGLVNLG	767.454	4.8983	60	1.363	0.016
USP30	67	74	VPGLVNLG	767.454	4.8997	600	2.116	0.219
USP30	67	74	VPGLVNLG	767.454	4.9061	3600	3.005	0.005
USP30+USP30-I-1	67	74	VPGLVNLG	767.454	4.9039	0	0	0
USP30+USP30-I-1	67	74	VPGLVNLG	767.454	4.9055	30	0.798	0.033
USP30+USP30-I-1	67	74	VPGLVNLG	767.454	4.8997	60	1.205	0.036
USP30+USP30-I-1	67	74	VPGLVNLG	767.454	4.9026	600	2.178	0.054
USP30+USP30-I-1	67	74	VPGLVNLG	767.454	4.9011	3600	2.929	0.023
USP30	70	78	LVNLGNTCF	979.48	5.6699	0	0	0
USP30	70	78	LVNLGNTCF	979.48	5.7406	30	3.933	0.017
USP30	70	78	LVNLGNTCF	979.48	5.7552	60	4.108	0.059
USP30	70	78	LVNLGNTCF	979.48	5.7304	600	4.612	0.054
USP30	70	78	LVNLGNTCF	979.48	5.7288	3600	5.056	0.005
USP30+USP30-I-1	70	78	LVNLGNTCF	979.48	5.6699	0	0	0
USP30+USP30-I-1	70	78	LVNLGNTCF	979.48	5.8358	30	1.512	0.028
USP30+USP30-I-1	70	78	LVNLGNTCF	979.48	5.8192	60	1.402	0.022
USP30+USP30-I-1	70	78	LVNLGNTCF	979.48	5.8251	600	1.845	0.135
USP30+USP30-I-1	70	78	LVNLGNTCF	979.48	5.8271	3600	2.106	0.066
USP30	71	78	VNLGNTCF	866.396	5.2356	0	0	0
USP30	71	78	VNLGNTCF	866.396	5.2503	30	4.039	0.031
USP30	71	78	VNLGNTCF	866.396	5.2503	60	4.138	0.042
USP30	71	78	VNLGNTCF	866.396	5.2474	600	4.458	0.062
USP30	71	78	VNLGNTCF	866.396	5.2422	3600	4.777	0.006
USP30+USP30-I-1	71	78	VNLGNTCF	866.396	5.2356	0	0	0
USP30+USP30-I-1	71	78	VNLGNTCF	866.396	5.2488	30	0.696	0.171
USP30+USP30-I-1	71	78	VNLGNTCF	866.396	5.251	60	0.927	0.011
USP30+USP30-I-1	71	78	VNLGNTCF	866.396	5.262	600	0.809	0
USP30+USP30-I-1	71	78	VNLGNTCF	866.396	5.2533	3600	2.054	0
USP30	79	84	MNSLLQ	704.353	4.4162	0	0	0
USP30	79	84	MNSLLQ	704.353	4.4414	30	0.012	0.002
USP30	79	84	MNSLLQ	704.353	4.4414	60	0.027	0.006
USP30	79	84	MNSLLQ	704.353	4.4501	600	0.147	0.039
USP30	79	84	MNSLLQ	704.353	4.4369	3600	0.408	0.011
USP30+USP30-I-1	79	84	MNSLLQ	704.353	4.4162	0	0	0
USP30+USP30-I-1	79	84	MNSLLQ	704.353	4.4327	30	0.009	0
USP30+USP30-I-1	79	84	MNSLLQ	704.353	4.437	60	0.034	0.034
USP30+USP30-I-1	79	84	MNSLLQ	704.353	4.4349	600	0.064	0.006
USP30+USP30-I-1	79	84	MNSLLQ	704.353	4.4356	3600	0.307	0.052
USP30	81	86	SLLQGL	629.375	5.6481	0	0	0
USP30	81	86	SLLQGL	629.375	5.6417	30	0.025	0.003
USP30	81	86	SLLQGL	629.375	5.649	60	0.045	0.003
USP30	81	86	SLLQGL	629.375	5.6562	600	0.193	0.13
USP30	81	86	SLLQGL	629.375	5.6503	3600	0.208	0.003
USP30+USP30-I-1	81	86	SLLQGL	629.375	5.6481	0	0	0
USP30+USP30-I-1	81	86	SLLQGL	629.375	5.6547	30	0.026	0.005
USP30+USP30-I-1	81	86	SLLQGL	629.375	5.6548	60	0.045	0.001
USP30+USP30-I-1	81	86	SLLQGL	629.375	5.6548	600	0.106	0.008
USP30+USP30-I-1	81	86	SLLQGL	629.375	5.646	3600	0.122	0.012
USP30	82	86	LLQGL	542.343	4.9236	0	0	0
USP30	82	86	LLQGL	542.343	4.9244	30	0.014	0
USP30	82	86	LLQGL	542.343	4.923	60	0.021	0.001
USP30	82	86	LLQGL	542.343	4.9259	600	0.066	0.027
USP30	82	86	LLQGL	542.343	4.9192	3600	0.135	0
USP30+USP30-I-1	82	86	LLQGL	542.343	4.9236	0	0	0
USP30+USP30-I-1	82	86	LLQGL	542.343	4.9157	30	0.066	0.009
USP30+USP30-I-1	82	86	LLQGL	542.343	4.9215	60	0.033	0.006
USP30+USP30-I-1	82	86	LLQGL	542.343	4.9216	600	0.055	0.015
USP30+USP30-I-1	82	86	LLQGL	542.343	4.9273	3600	0.059	0.014
USP30	82	89	LLQGLSAC	803.421	4.845	0	0	0
USP30	82	89	LLQGLSAC	803.421	4.8648	30	0.026	0.006
USP30	82	89	LLQGLSAC	803.421	4.8663	60	0.037	0.01
USP30	82	89	LLQGLSAC	803.421	4.8619	600	0.124	0.048
USP30	82	89	LLQGLSAC	803.421	4.8668	3600	0.256	0.003
USP30+USP30-I-1	82	89	LLQGLSAC	803.421	4.845	0	0	0
USP30+USP30-I-1	82	89	LLQGLSAC	803.421	4.8589	30	-0.001	0.07
USP30+USP30-I-1	82	89	LLQGLSAC	803.421	4.8619	60	0.078	0.071
USP30+USP30-I-1	82	89	LLQGLSAC	803.421	4.8648	600	0.176	0.026
USP30+USP30-I-1	82	89	LLQGLSAC	803.421	4.8604	3600	0.063	0.029
USP30	83	92	LQGLSACPAF	1005.5	5.6022	0	0	0
USP30	83	92	LQGLSACPAF	1005.5	5.5922	30	0.25	0.015
USP30	83	92	LQGLSACPAF	1005.5	5.601	60	0.275	0.032
USP30	83	92	LQGLSACPAF	1005.5	5.6053	600	0.564	0.022
USP30	83	92	LQGLSACPAF	1005.5	5.6044	3600	0.834	0.002
USP30+USP30-I-1	83	92	LQGLSACPAF	1005.5	5.6022	0	0	0
USP30+USP30-I-1	83	92	LQGLSACPAF	1005.5	5.6067	30	0.261	0
USP30+USP30-I-1	83	92	LQGLSACPAF	1005.5	5.6067	60	0.225	0.019
USP30+USP30-I-1	83	92	LQGLSACPAF	1005.5	5.6039	600	0.54	0.068
USP30+USP30-I-1	83	92	LQGLSACPAF	1005.5	5.614	3600	0.716	0.084
USP30	87	92	SACPAF	594.247	4.653	0	0	0
USP30	87	92	SACPAF	594.247	4.6451	30	0.131	0.013
USP30	87	92	SACPAF	594.247	4.6538	60	0.199	0.006
USP30	87	92	SACPAF	594.247	4.6538	600	0.63	0.043
USP30	87	92	SACPAF	594.247	4.6551	3600	0.875	0.002
USP30+USP30-I-1	87	92	SACPAF	594.247	4.653	0	0	0
USP30+USP30-I-1	87	92	SACPAF	594.247	4.6407	30	0.098	0.004
USP30+USP30-I-1	87	92	SACPAF	594.247	4.6538	60	0.169	0.005
USP30+USP30-I-1	87	92	SACPAF	594.247	4.6582	600	0.548	0.018
USP30+USP30-I-1	87	92	SACPAF	594.247	4.6552	3600	0.786	0.011
USP30	93	97	IRWLE	715.402	5.0316	0	0	0
USP30	93	97	IRWLE	715.402	5.0408	30	0.067	0.009
USP30	93	97	IRWLE	715.402	5.035	60	0.061	0.008
USP30	93	97	IRWLE	715.402	5.0466	600	0.067	0.014
USP30	93	97	IRWLE	715.402	5.0247	3600	0.067	0.004
USP30+USP30-I-1	93	97	IRWLE	715.402	5.0316	0	0	0
USP30+USP30-I-1	93	97	IRWLE	715.402	5.0219	30	0.095	0.011
USP30+USP30-I-1	93	97	IRWLE	715.402	5.0393	60	0.054	0.003
USP30+USP30-I-1	93	97	IRWLE	715.402	5.0278	600	0.055	0.013
USP30+USP30-I-1	93	97	IRWLE	715.402	5.0306	3600	0.061	0.026
USP30	93	98	IRWLEE	844.444	5.0174	0	0	0
USP30	93	98	IRWLEE	844.444	5.0103	30	0.07	0.005
USP30	93	98	IRWLEE	844.444	5.0074	60	0.046	0.008
USP30	93	98	IRWLEE	844.444	5.019	600	0.092	0.014
USP30	93	98	IRWLEE	844.444	5.0218	3600	0.121	0
USP30+USP30-I-1	93	98	IRWLEE	844.444	5.0174	0	0	0
USP30+USP30-I-1	93	98	IRWLEE	844.444	5.0073	30	-0.004	0.025
USP30+USP30-I-1	93	98	IRWLEE	844.444	5.0015	60	0.065	0.011
USP30+USP30-I-1	93	98	IRWLEE	844.444	5.0103	600	0.061	0.007
USP30+USP30-I-1	93	98	IRWLEE	844.444	5.0117	3600	0.108	0.019
USP30	99	103	FTSQY	644.281	3.6491	0	0	0
USP30	99	103	FTSQY	644.281	3.6572	30	1.037	0.014
USP30	99	103	FTSQY	644.281	3.6674	60	1.144	0.053
USP30	99	103	FTSQY	644.281	3.6572	600	1.922	0.048
USP30	99	103	FTSQY	644.281	3.66	3600	2.312	0
USP30+USP30-I-1	99	103	FTSQY	644.281	3.6491	0	0	0
USP30+USP30-I-1	99	103	FTSQY	644.281	3.6485	30	0.933	0.019
USP30+USP30-I-1	99	103	FTSQY	644.281	3.6601	60	1.02	0.047
USP30+USP30-I-1	99	103	FTSQY	644.281	3.6645	600	1.829	0.069
USP30+USP30-I-1	99	103	FTSQY	644.281	3.6659	3600	2.394	0.1
USP30	103	115	YSRDQKEPPSHQY	1633.75	2.3318	0	0	0
USP30	103	115	YSRDQKEPPSHQY	1633.75	2.3435	30	5.054	0.095
USP30	103	115	YSRDQKEPPSHQY	1633.75	2.3522	60	5.157	0.066
USP30	103	115	YSRDQKEPPSHQY	1633.75	2.3435	600	5.505	0.102
USP30	103	115	YSRDQKEPPSHQY	1633.75	2.3507	3600	5.862	0
USP30+USP30-I-1	103	115	YSRDQKEPPSHQY	1633.75	2.3318	0	0	0
USP30+USP30-I-1	103	115	YSRDQKEPPSHQY	1633.75	2.3405	30	4.624	0.085
USP30+USP30-I-1	103	115	YSRDQKEPPSHQY	1633.75	2.3391	60	4.773	0.114
USP30+USP30-I-1	103	115	YSRDQKEPPSHQY	1633.75	2.3493	600	5.059	0.043
USP30+USP30-I-1	103	115	YSRDQKEPPSHQY	1633.75	2.3609	3600	5.687	0.049
USP30	106	114	DQKEPPSHQ	1064.49	1.7015	0	0	0
USP30	106	114	DQKEPPSHQ	1064.49	1.6931	30	2.858	0.027
USP30	106	114	DQKEPPSHQ	1064.49	1.6961	60	2.885	0.03
USP30	106	114	DQKEPPSHQ	1064.49	1.6946	600	2.947	0.015
USP30	106	114	DQKEPPSHQ	1064.49	1.7004	3600	3.185	0
USP30+USP30-I-1	106	114	DQKEPPSHQ	1064.49	1.7015	0	0	0
USP30+USP30-I-1	106	114	DQKEPPSHQ	1064.49	1.6917	30	2.584	0.03
USP30+USP30-I-1	106	114	DQKEPPSHQ	1064.49	1.6975	60	2.65	0.04
USP30+USP30-I-1	106	114	DQKEPPSHQ	1064.49	1.6975	600	2.789	0.031
USP30+USP30-I-1	106	114	DQKEPPSHQ	1064.49	1.7121	3600	3.14	0.056
USP30	106	115	DQKEPPSHQY	1227.55	2.4172	0	0	0
USP30	106	115	DQKEPPSHQY	1227.55	2.4133	30	3.296	0.018
USP30	106	115	DQKEPPSHQY	1227.55	2.4118	60	3.35	0.026
USP30	106	115	DQKEPPSHQY	1227.55	2.4176	600	3.548	0.004
USP30	106	115	DQKEPPSHQY	1227.55	2.414	3600	3.795	0.007
USP30+USP30-I-1	106	115	DQKEPPSHQY	1227.55	2.4172	0	0	0
USP30+USP30-I-1	106	115	DQKEPPSHQY	1227.55	2.4118	30	2.938	0.036
USP30+USP30-I-1	106	115	DQKEPPSHQY	1227.55	2.4177	60	3.091	0.058
USP30+USP30-I-1	106	115	DQKEPPSHQY	1227.55	2.4148	600	3.411	0.037
USP30+USP30-I-1	106	115	DQKEPPSHQY	1227.55	2.4104	3600	3.772	0.017
USP30	106	118	DQKEPPSHQYLSL	1540.75	4.5133	0	0	0
USP30	106	118	DQKEPPSHQYLSL	1540.75	4.5098	30	4.082	0.046
USP30	106	118	DQKEPPSHQYLSL	1540.75	4.5113	60	4.446	0.088
USP30	106	118	DQKEPPSHQYLSL	1540.75	4.5127	600	4.917	0.024
USP30	106	118	DQKEPPSHQYLSL	1540.75	4.5133	3600	5.823	0.084
USP30+USP30-I-1	106	118	DQKEPPSHQYLSL	1540.75	4.5133	0	0	0
USP30+USP30-I-1	106	118	DQKEPPSHQYLSL	1540.75	4.5185	30	3.702	0.047
USP30+USP30-I-1	106	118	DQKEPPSHQYLSL	1540.75	4.5214	60	3.895	0.066
USP30+USP30-I-1	106	118	DQKEPPSHQYLSL	1540.75	4.5127	600	4.802	0.044
USP30+USP30-I-1	106	118	DQKEPPSHQYLSL	1540.75	4.5185	3600	5.597	0.104
USP30	109	115	EPPSHQY	856.371	2.558	0	0	0
USP30	109	115	EPPSHQY	856.371	2.55	30	1.864	0.009
USP30	109	115	EPPSHQY	856.371	2.5399	60	1.918	0.037
USP30	109	115	EPPSHQY	856.371	2.5457	600	2.062	0.083
USP30	109	115	EPPSHQY	856.371	2.5427	3600	2.219	0.002
USP30+USP30-I-1	109	115	EPPSHQY	856.371	2.558	0	0	0
USP30+USP30-I-1	109	115	EPPSHQY	856.371	2.5369	30	1.668	0.02
USP30+USP30-I-1	109	115	EPPSHQY	856.371	2.5442	60	1.841	0.038
USP30+USP30-I-1	109	115	EPPSHQY	856.371	2.5486	600	2.036	0.07
USP30+USP30-I-1	109	115	EPPSHQY	856.371	2.5399	3600	2.229	0.011
USP30	119	124	TLLHLL	708.453	5.6197	0	0	0
USP30	119	124	TLLHLL	708.453	5.614	30	0.047	0.003
USP30	119	124	TLLHLL	708.453	5.6301	60	0.064	0.005
USP30	119	124	TLLHLL	708.453	5.614	600	0.187	0.037
USP30	119	124	TLLHLL	708.453	5.6241	3600	0.377	0.001
USP30+USP30-I-1	119	124	TLLHLL	708.453	5.6197	0	0	0
USP30+USP30-I-1	119	124	TLLHLL	708.453	5.6169	30	0.044	0.006
USP30+USP30-I-1	119	124	TLLHLL	708.453	5.6053	60	0.079	0.001
USP30+USP30-I-1	119	124	TLLHLL	708.453	5.6141	600	0.21	0.01
USP30+USP30-I-1	119	124	TLLHLL	708.453	5.6184	3600	0.346	0.007
USP30	119	125	TLLHLLK	836.548	4.4522	0	0	0
USP30	119	125	TLLHLLK	836.548	4.4618	30	0.024	0.005
USP30	119	125	TLLHLLK	836.548	4.4589	60	0.033	0.003
USP30	119	125	TLLHLLK	836.548	4.4676	600	0.113	0.014
USP30	119	125	TLLHLLK	836.548	4.4631	3600	0.245	0.001
USP30+USP30-I-1	119	125	TLLHLLK	836.548	4.4522	0	0	0
USP30+USP30-I-1	119	125	TLLHLLK	836.548	4.4603	30	0.023	0.004
USP30+USP30-I-1	119	125	TLLHLLK	836.548	4.4705	60	0.046	0.009
USP30+USP30-I-1	119	125	TLLHLLK	836.548	4.4676	600	0.122	0.007
USP30+USP30-I-1	119	125	TLLHLLK	836.548	4.4632	3600	0.213	0.004
USP30	119	126	TLLHLLKA	907.586	4.6671	0	0	0
USP30	119	126	TLLHLLKA	907.586	4.6713	30	0.067	0.019
USP30	119	126	TLLHLLKA	907.586	4.6742	60	0.071	0.013
USP30	119	126	TLLHLLKA	907.586	4.6756	600	0.19	0.039
USP30	119	126	TLLHLLKA	907.586	4.6988	3600	0.381	0
USP30+USP30-I-1	119	126	TLLHLLKA	907.586	4.6671	0	0	0
USP30+USP30-I-1	119	126	TLLHLLKA	907.586	4.6858	30	0.057	0.05
USP30+USP30-I-1	119	126	TLLHLLKA	907.586	4.68	60	0.105	0.017
USP30+USP30-I-1	119	126	TLLHLLKA	907.586	4.6931	600	0.205	0.027
USP30+USP30-I-1	119	126	TLLHLLKA	907.586	4.6902	3600	0.38	0.009
USP30	119	127	TLLHLLKAL	1020.67	5.7092	0	0	0
USP30	119	127	TLLHLLKAL	1020.67	5.7566	30	0.027	0.026
USP30	119	127	TLLHLLKAL	1020.67	5.7406	60	-0.005	0.017
USP30	119	127	TLLHLLKAL	1020.67	5.745	600	0.158	0.014
USP30	119	127	TLLHLLKAL	1020.67	5.7441	3600	0.373	0.011
USP30+USP30-I-1	119	127	TLLHLLKAL	1020.67	5.7092	0	0	0
USP30+USP30-I-1	119	127	TLLHLLKAL	1020.67	5.7362	30	-0.015	0.022
USP30+USP30-I-1	119	127	TLLHLLKAL	1020.67	5.7406	60	0.099	0.002
USP30+USP30-I-1	119	127	TLLHLLKAL	1020.67	5.7407	600	0.188	0.009
USP30+USP30-I-1	119	127	TLLHLLKAL	1020.67	5.7333	3600	0.352	0.007
USP30	120	125	LLHLLK	735.501	4.426	0	0	0
USP30	120	125	LLHLLK	735.501	4.4312	30	0.023	0.019
USP30	120	125	LLHLLK	735.501	4.4341	60	0.013	0.007
USP30	120	125	LLHLLK	735.501	4.4283	600	0.049	0.009
USP30	120	125	LLHLLK	735.501	4.4304	3600	0.259	0.005
USP30+USP30-I-1	120	125	LLHLLK	735.501	4.426	0	0	0
USP30+USP30-I-1	120	125	LLHLLK	735.501	4.4486	30	0.004	0.016
USP30+USP30-I-1	120	125	LLHLLK	735.501	4.4545	60	0.021	0.005
USP30+USP30-I-1	120	125	LLHLLK	735.501	4.4618	600	0.056	0.012
USP30+USP30-I-1	120	125	LLHLLK	735.501	4.4428	3600	0.135	0.004
USP30	121	127	LHLLKAL	806.538	4.4325	0	0	0
USP30	121	127	LHLLKAL	806.538	4.4254	30	0.058	0.01
USP30	121	127	LHLLKAL	806.538	4.4385	60	0.068	0.013
USP30	121	127	LHLLKAL	806.538	4.437	600	0.099	0.02
USP30	121	127	LHLLKAL	806.538	4.4326	3600	0.223	0
USP30+USP30-I-1	121	127	LHLLKAL	806.538	4.4325	0	0	0
USP30+USP30-I-1	121	127	LHLLKAL	806.538	4.4341	30	0.032	0.012
USP30+USP30-I-1	121	127	LHLLKAL	806.538	4.4225	60	0.04	0.008
USP30+USP30-I-1	121	127	LHLLKAL	806.538	4.4342	600	0.105	0.015
USP30+USP30-I-1	121	127	LHLLKAL	806.538	4.453	3600	0.224	0.016
USP30	122	127	HLLKAL	693.454	3.5291	0	0	0
USP30	122	127	HLLKAL	693.454	3.5467	30	0.024	0.008
USP30	122	127	HLLKAL	693.454	3.5379	60	0.018	0.008
USP30	122	127	HLLKAL	693.454	3.5423	600	0.075	0.007
USP30	122	127	HLLKAL	693.454	3.5225	3600	0.178	0
USP30+USP30-I-1	122	127	HLLKAL	693.454	3.5291	0	0	0
USP30+USP30-I-1	122	127	HLLKAL	693.454	3.535	30	0	0.016
USP30+USP30-I-1	122	127	HLLKAL	693.454	3.5568	60	0.035	0.002
USP30+USP30-I-1	122	127	HLLKAL	693.454	3.5642	600	0.08	0.005
USP30+USP30-I-1	122	127	HLLKAL	693.454	3.5597	3600	0.18	0.002
USP30	130	135	QEVTDD	705.282	2.2307	0	0	0
USP30	130	135	QEVTDD	705.282	2.2373	30	2.115	0.04
USP30	130	135	QEVTDD	705.282	2.2373	60	2.226	0.033
USP30	130	135	QEVTDD	705.282	2.2285	600	2.459	0.02
USP30	130	135	QEVTDD	705.282	2.2241	3600	2.655	0
USP30+USP30-I-1	130	135	QEVTDD	705.282	2.2307	0	0	0
USP30+USP30-I-1	130	135	QEVTDD	705.282	2.2372	30	1.783	0.004
USP30+USP30-I-1	130	135	QEVTDD	705.282	2.23	60	1.805	0.077
USP30+USP30-I-1	130	135	QEVTDD	705.282	2.2329	600	2.324	0.022
USP30+USP30-I-1	130	135	QEVTDD	705.282	2.2285	3600	2.639	0.017
USP30	137	143	VLDASCL	719.352	4.8952	0	0	0
USP30	137	143	VLDASCL	719.352	4.8953	30	1.133	0.058
USP30	137	143	VLDASCL	719.352	4.8997	60	1.2	0.027
USP30	137	143	VLDASCL	719.352	4.9026	600	1.822	0.064
USP30	137	143	VLDASCL	719.352	4.8974	3600	2.671	0.002
USP30+USP30-I-1	137	143	VLDASCL	719.352	4.8952	0	0	0
USP30+USP30-I-1	137	143	VLDASCL	719.352	4.8998	30	1.041	0
USP30+USP30-I-1	137	143	VLDASCL	719.352	4.8939	60	1.299	0.012
USP30+USP30-I-1	137	143	VLDASCL	719.352	4.8939	600	2.006	0.018
USP30+USP30-I-1	137	143	VLDASCL	719.352	4.8938	3600	2.886	0.015
USP30	143	147	LLDVL	571.358	5.7179	0	0	0
USP30	143	147	LLDVL	571.358	5.7246	30	0.16	0.007
USP30	143	147	LLDVL	571.358	5.713	60	0.172	0.003
USP30	143	147	LLDVL	571.358	5.729	600	0.466	0.027
USP30	143	147	LLDVL	571.358	5.7201	3600	0.659	0.006
USP30+USP30-I-1	143	147	LLDVL	571.358	5.7179	0	0	0
USP30+USP30-I-1	143	147	LLDVL	571.358	5.7187	30	0.115	0.015
USP30+USP30-I-1	143	147	LLDVL	571.358	5.7042	60	0.177	0.013
USP30+USP30-I-1	143	147	LLDVL	571.358	5.7247	600	0.425	0.01
USP30+USP30-I-1	143	147	LLDVL	571.358	5.7216	3600	0.723	0.049
USP30	144	148	LDVLR	614.375	3.6731	0	0	0
USP30	144	148	LDVLR	614.375	3.6558	30	0.221	0.008
USP30	144	148	LDVLR	614.375	3.6718	60	0.227	0.01
USP30	144	148	LDVLR	614.375	3.6703	600	0.378	0.033
USP30	144	148	LDVLR	614.375	3.66	3600	0.898	0
USP30+USP30-I-1	144	148	LDVLR	614.375	3.6731	0	0	0
USP30+USP30-I-1	144	148	LDVLR	614.375	3.6587	30	0.197	0.011
USP30+USP30-I-1	144	148	LDVLR	614.375	3.6703	60	0.208	0.014
USP30+USP30-I-1	144	148	LDVLR	614.375	3.6776	600	0.383	0.027
USP30+USP30-I-1	144	148	LDVLR	614.375	3.6645	3600	1.001	0.012
USP30	144	149	LDVLRM	745.416	4.9923	0	0	0
USP30	144	149	LDVLRM	745.416	5.0015	30	0.449	0.02
USP30	144	149	LDVLRM	745.416	4.9841	60	0.448	0.006
USP30	144	149	LDVLRM	745.416	4.9928	600	0.852	0.072
USP30	144	149	LDVLRM	745.416	4.9868	3600	1.679	0.004
USP30+USP30-I-1	144	149	LDVLRM	745.416	4.9923	0	0	0
USP30+USP30-I-1	144	149	LDVLRM	745.416	4.9986	30	0.376	0.028
USP30+USP30-I-1	144	149	LDVLRM	745.416	5.0001	60	0.36	0.034
USP30+USP30-I-1	144	149	LDVLRM	745.416	5.0001	600	0.806	0.072
USP30+USP30-I-1	144	149	LDVLRM	745.416	4.9957	3600	1.792	0.024
USP30	149	157	MYRWQISSF	1216.57	5.779	0	0	0
USP30	149	157	MYRWQISSF	1216.57	5.7915	30	4.593	0.028
USP30	149	157	MYRWQISSF	1216.57	5.7785	60	4.798	0.11
USP30	149	157	MYRWQISSF	1216.57	5.7828	600	5.285	0.084
USP30	149	157	MYRWQISSF	1216.57	5.7768	3600	5.725	0.006
USP30+USP30-I-1	149	157	MYRWQISSF	1216.57	5.779	0	0	0
USP30+USP30-I-1	149	157	MYRWQISSF	1216.57	5.7871	30	4.363	0.131
USP30+USP30-I-1	149	157	MYRWQISSF	1216.57	5.7842	60	4.235	0.139
USP30+USP30-I-1	149	157	MYRWQISSF	1216.57	5.7814	600	4.947	0.04
USP30+USP30-I-1	149	157	MYRWQISSF	1216.57	5.7842	3600	5.473	0.008
USP30	150	157	YRWQISSF	1085.53	5.6732	0	0	0
USP30	150	157	YRWQISSF	1085.53	5.6591	30	4.039	0.032
USP30	150	157	YRWQISSF	1085.53	5.6563	60	4.144	0.083
USP30	150	157	YRWQISSF	1085.53	5.6591	600	4.569	0.113
USP30	150	157	YRWQISSF	1085.53	5.6525	3600	4.87	0.001
USP30+USP30-I-1	150	157	YRWQISSF	1085.53	5.6732	0	0	0
USP30+USP30-I-1	150	157	YRWQISSF	1085.53	5.6547	30	3.658	0.016
USP30+USP30-I-1	150	157	YRWQISSF	1085.53	5.6533	60	3.673	0.109
USP30+USP30-I-1	150	157	YRWQISSF	1085.53	5.6534	600	4.232	0.052
USP30+USP30-I-1	150	157	YRWQISSF	1085.53	5.6591	3600	4.685	0.014
USP30	154	158	ISSFE	581.27	3.8368	0	0	0
USP30	154	158	ISSFE	581.27	3.8449	30	1.614	0.05
USP30	154	158	ISSFE	581.27	3.8318	60	1.723	0.043
USP30	154	158	ISSFE	581.27	3.8391	600	1.788	0.06
USP30	154	158	ISSFE	581.27	3.8324	3600	2.082	0.008
USP30+USP30-I-1	154	158	ISSFE	581.27	3.8368	0	0	0
USP30+USP30-I-1	154	158	ISSFE	581.27	3.8405	30	1.48	0.016
USP30+USP30-I-1	154	158	ISSFE	581.27	3.8434	60	1.724	0.09
USP30+USP30-I-1	154	158	ISSFE	581.27	3.842	600	1.759	0.073
USP30+USP30-I-1	154	158	ISSFE	581.27	3.8405	3600	1.969	0.06
USP30	157	165	FEEQDAHEL	1116.47	3.8455	0	0	0
USP30	157	165	FEEQDAHEL	1116.47	3.8434	30	2.001	0.044
USP30	157	165	FEEQDAHEL	1116.47	3.8478	60	2.505	0.12
USP30	157	165	FEEQDAHEL	1116.47	3.8492	600	3.483	0.026
USP30	157	165	FEEQDAHEL	1116.47	3.8477	3600	3.829	0
USP30+USP30-I-1	157	165	FEEQDAHEL	1116.47	3.8455	0	0	0
USP30+USP30-I-1	157	165	FEEQDAHEL	1116.47	3.8436	30	1.589	0
USP30+USP30-I-1	157	165	FEEQDAHEL	1116.47	3.8391	60	2.432	0.027
USP30+USP30-I-1	157	165	FEEQDAHEL	1116.47	3.8493	600	3.371	0.101
USP30+USP30-I-1	157	165	FEEQDAHEL	1116.47	3.85	3600	3.912	0.001
USP30	157	166	FEEQDAHELF	1263.54	5.1505	0	0	0
USP30	157	166	FEEQDAHELF	1263.54	5.1514	30	1.942	0.132
USP30	157	166	FEEQDAHELF	1263.54	5.1543	60	2.493	0.067
USP30	157	166	FEEQDAHELF	1263.54	5.1514	600	3.703	0.03
USP30	157	166	FEEQDAHELF	1263.54	5.1571	3600	4.44	0
USP30+USP30-I-1	157	166	FEEQDAHELF	1263.54	5.1505	0	0	0
USP30+USP30-I-1	157	166	FEEQDAHELF	1263.54	5.1484	30	1.164	0.017
USP30+USP30-I-1	157	166	FEEQDAHELF	1263.54	5.1528	60	2.436	0.046
USP30+USP30-I-1	157	166	FEEQDAHELF	1263.54	5.1456	600	3.671	0.04
USP30+USP30-I-1	157	166	FEEQDAHELF	1263.54	5.163	3600	4.258	0.105
USP30	160	166	QDAHELF	858.387	4.7228	0	0	0
USP30	160	166	QDAHELF	858.387	4.7382	30	0.863	0.048
USP30	160	166	QDAHELF	858.387	4.7295	60	1.203	0.022
USP30	160	166	QDAHELF	858.387	4.728	600	1.878	0.043
USP30	160	166	QDAHELF	858.387	4.738	3600	2.385	0
USP30+USP30-I-1	160	166	QDAHELF	858.387	4.7228	0	0	0
USP30+USP30-I-1	160	166	QDAHELF	858.387	4.7411	30	0.673	0.029
USP30+USP30-I-1	160	166	QDAHELF	858.387	4.7455	60	1.185	0.01
USP30+USP30-I-1	160	166	QDAHELF	858.387	4.7499	600	1.861	0.045
USP30+USP30-I-1	160	166	QDAHELF	858.387	4.7353	3600	2.269	0.042
USP30	161	165	DAHEL	583.26	2.9181	0	0	0
USP30	161	165	DAHEL	583.26	2.9181	30	0.497	0.034
USP30	161	165	DAHEL	583.26	2.9153	60	0.741	0.017
USP30	161	165	DAHEL	583.26	2.921	600	1.106	0.041
USP30	161	165	DAHEL	583.26	2.9137	3600	1.427	0.001
USP30+USP30-I-1	161	165	DAHEL	583.26	2.9181	0	0	0
USP30+USP30-I-1	161	165	DAHEL	583.26	2.9094	30	0.431	0.019
USP30+USP30-I-1	161	165	DAHEL	583.26	2.9225	60	0.778	0.016
USP30+USP30-I-1	161	165	DAHEL	583.26	2.924	600	1.149	0.018
USP30+USP30-I-1	161	165	DAHEL	583.26	2.9123	3600	1.366	0.012
USP30	161	166	DAHELF	730.329	4.8646	0	0	0
USP30	161	166	DAHELF	730.329	4.8691	30	0.633	0.025
USP30	161	166	DAHELF	730.329	4.8677	60	0.922	0.05
USP30	161	166	DAHELF	730.329	4.872	600	1.332	0.099
USP30	161	166	DAHELF	730.329	4.8799	3600	1.746	0.006
USP30+USP30-I-1	161	166	DAHELF	730.329	4.8646	0	0	0
USP30+USP30-I-1	161	166	DAHELF	730.329	4.8749	30	0.562	0.087
USP30+USP30-I-1	161	166	DAHELF	730.329	4.8691	60	0.874	0.042
USP30+USP30-I-1	161	166	DAHELF	730.329	4.8765	600	1.402	0.052
USP30+USP30-I-1	161	166	DAHELF	730.329	4.8706	3600	1.723	0.059
USP30	164	173	ELFHVITSSL	1144.61	5.6306	0	0	0
USP30	164	173	ELFHVITSSL	1144.61	5.6329	30	0.68	0.129
USP30	164	173	ELFHVITSSL	1144.61	5.6388	60	1.555	0.06
USP30	164	173	ELFHVITSSL	1144.61	5.6373	600	2.682	0.293
USP30	164	173	ELFHVITSSL	1144.61	5.6306	3600	3.975	0.014
USP30+USP30-I-1	164	173	ELFHVITSSL	1144.61	5.6306	0	0	0
USP30+USP30-I-1	164	173	ELFHVITSSL	1144.61	5.6343	30	0.7	0.058
USP30+USP30-I-1	164	173	ELFHVITSSL	1144.61	5.6344	60	1.786	0.008
USP30+USP30-I-1	164	173	ELFHVITSSL	1144.61	5.6345	600	3.114	0.13
USP30+USP30-I-1	164	173	ELFHVITSSL	1144.61	5.6344	3600	3.652	0.084
USP30	166	171	FHVITS	702.37	3.5913	0	0	0
USP30	166	171	FHVITS	702.37	3.5787	30	0.247	0.06
USP30	166	171	FHVITS	702.37	3.5685	60	0.614	0.068
USP30	166	171	FHVITS	702.37	3.5772	600	1.174	0.117
USP30	166	171	FHVITS	702.37	3.5662	3600	1.961	0.009
USP30+USP30-I-1	166	171	FHVITS	702.37	3.5913	0	0	0
USP30+USP30-I-1	166	171	FHVITS	702.37	3.5743	30	0.252	0.026
USP30+USP30-I-1	166	171	FHVITS	702.37	3.583	60	0.734	0.02
USP30+USP30-I-1	166	171	FHVITS	702.37	3.5772	600	1.424	0.053
USP30+USP30-I-1	166	171	FHVITS	702.37	3.5743	3600	1.737	0.071
USP30	166	173	FHVITSSL	902.486	4.63	0	0	0
USP30	166	173	FHVITSSL	902.486	4.6305	30	0.506	0.114
USP30	166	173	FHVITSSL	902.486	4.6393	60	1.212	0.053
USP30	166	173	FHVITSSL	902.486	4.6349	600	2.112	0.107
USP30	166	173	FHVITSSL	902.486	4.6333	3600	3.231	0
USP30+USP30-I-1	166	173	FHVITSSL	902.486	4.63	0	0	0
USP30+USP30-I-1	166	173	FHVITSSL	902.486	4.6392	30	0.535	0.029
USP30+USP30-I-1	166	173	FHVITSSL	902.486	4.6494	60	1.413	0.029
USP30+USP30-I-1	166	173	FHVITSSL	902.486	4.6379	600	2.472	0.117
USP30+USP30-I-1	166	173	FHVITSSL	902.486	4.6422	3600	2.935	0.094
USP30	167	173	HVITSSL	755.418	3.612	0	0	0
USP30	167	173	HVITSSL	755.418	3.6208	30	0.467	0.087
USP30	167	173	HVITSSL	755.418	3.6194	60	1.105	0.064
USP30	167	173	HVITSSL	755.418	3.6296	600	1.861	0.098
USP30	167	173	HVITSSL	755.418	3.6164	3600	2.763	0
USP30+USP30-I-1	167	173	HVITSSL	755.418	3.612	0	0	0
USP30+USP30-I-1	167	173	HVITSSL	755.418	3.6165	30	0.493	0.029
USP30+USP30-I-1	167	173	HVITSSL	755.418	3.6165	60	1.262	0.005
USP30+USP30-I-1	167	173	HVITSSL	755.418	3.6093	600	2.161	0.086
USP30+USP30-I-1	167	173	HVITSSL	755.418	3.6194	3600	2.55	0.087
USP30	167	174	HVITSSLE	884.46	3.3741	0	0	0
USP30	167	174	HVITSSLE	884.46	3.3764	30	0.402	0.093
USP30	167	174	HVITSSLE	884.46	3.3677	60	1.027	0.055
USP30	167	174	HVITSSLE	884.46	3.3721	600	1.801	0.051
USP30	167	174	HVITSSLE	884.46	3.3611	3600	3.466	0.006
USP30+USP30-I-1	167	174	HVITSSLE	884.46	3.3741	0	0	0
USP30+USP30-I-1	167	174	HVITSSLE	884.46	3.3648	30	0.473	0.056
USP30+USP30-I-1	167	174	HVITSSLE	884.46	3.3531	60	1.363	0.157
USP30+USP30-I-1	167	174	HVITSSLE	884.46	3.3575	600	2.675	0.249
USP30+USP30-I-1	167	174	HVITSSLE	884.46	3.359	3600	3.245	0.128
USP30	168	173	VITSSL	618.359	4.0725	0	0	0
USP30	168	173	VITSSL	618.359	4.0806	30	0.363	0.052
USP30	168	173	VITSSL	618.359	4.0762	60	0.887	0.079
USP30	168	173	VITSSL	618.359	4.0791	600	1.412	0.106
USP30	168	173	VITSSL	618.359	4.0746	3600	2.34	0
USP30+USP30-I-1	168	173	VITSSL	618.359	4.0725	0	0	0
USP30+USP30-I-1	168	173	VITSSL	618.359	4.0733	30	0.407	0.024
USP30+USP30-I-1	168	173	VITSSL	618.359	4.0748	60	1.076	0.031
USP30+USP30-I-1	168	173	VITSSL	618.359	4.0719	600	1.791	0.102
USP30+USP30-I-1	168	173	VITSSL	618.359	4.0748	3600	2.129	0.079
USP30	169	173	ITSSL	519.29	3.5705	0	0	0
USP30	169	173	ITSSL	519.29	3.5758	30	0.286	0.071
USP30	169	173	ITSSL	519.29	3.5612	60	0.708	0.051
USP30	169	173	ITSSL	519.29	3.5699	600	1.094	0.062
USP30	169	173	ITSSL	519.29	3.5771	3600	1.661	0
USP30+USP30-I-1	169	173	ITSSL	519.29	3.5705	0	0	0
USP30+USP30-I-1	169	173	ITSSL	519.29	3.5685	30	0.317	0.023
USP30+USP30-I-1	169	173	ITSSL	519.29	3.5728	60	0.846	0.012
USP30+USP30-I-1	169	173	ITSSL	519.29	3.5714	600	1.346	0.07
USP30+USP30-I-1	169	173	ITSSL	519.29	3.583	3600	1.588	0.051
USP30	174	193	EDERDGSGSHWKSQHPFHGR	2348.04	2.5967	0	0	0
USP30	174	193	EDERDGSGSHWKSQHPFHGR	2348.04	2.5602	30	5.046	0.126
USP30	174	193	EDERDGSGSHWKSQHPFHGR	2348.04	2.5544	60	5.693	0.047
USP30	174	193	EDERDGSGSHWKSQHPFHGR	2348.04	2.5631	600	6.284	0.06
USP30	174	193	EDERDGSGSHWKSQHPFHGR	2348.04	2.5558	3600	6.936	0
USP30+USP30-I-1	174	193	EDERDGSGSHWKSQHPFHGR	2348.04	2.5967	0	0	0
USP30+USP30-I-1	174	193	EDERDGSGSHWKSQHPFHGR	2348.04	2.5617	30	4.564	0.238
USP30+USP30-I-1	174	193	EDERDGSGSHWKSQHPFHGR	2348.04	2.5617	60	5.471	0.057
USP30+USP30-I-1	174	193	EDERDGSGSHWKSQHPFHGR	2348.04	2.5559	600	5.919	0.097
USP30+USP30-I-1	174	193	EDERDGSGSHWKSQHPFHGR	2348.04	2.5661	3600	6.598	0.097
USP30	174	194	EDERDGSGSHWKSQHPFHGRL	2461.13	3.1952	0	0	0
USP30	174	194	EDERDGSGSHWKSQHPFHGRL	2461.13	3.18	30	4.919	0.09
USP30	174	194	EDERDGSGSHWKSQHPFHGRL	2461.13	3.18	60	5.716	0.076
USP30	174	194	EDERDGSGSHWKSQHPFHGRL	2461.13	3.18	600	6.54	0.129
USP30	174	194	EDERDGSGSHWKSQHPFHGRL	2461.13	3.1756	3600	7	0
USP30+USP30-I-1	174	194	EDERDGSGSHWKSQHPFHGRL	2461.13	3.1952	0	0	0
USP30+USP30-I-1	174	194	EDERDGSGSHWKSQHPFHGRL	2461.13	3.1785	30	4.466	0.245
USP30+USP30-I-1	174	194	EDERDGSGSHWKSQHPFHGRL	2461.13	3.1757	60	5.427	0.055
USP30+USP30-I-1	174	194	EDERDGSGSHWKSQHPFHGRL	2461.13	3.1829	600	6.055	0.111
USP30+USP30-I-1	174	194	EDERDGSGSHWKSQHPFHGRL	2461.13	3.1815	3600	6.842	0.085
USP30	174	198	EDERDGSGSHWKSQHPFHGRLTSNM	2894.29	3.3589	0	0	0
USP30	174	198	EDERDGSGSHWKSQHPFHGRLTSNM	2894.29	3.359	30	6.456	0.222
USP30	174	198	EDERDGSGSHWKSQHPFHGRLTSNM	2894.29	3.3663	60	7.947	0.111
USP30	174	198	EDERDGSGSHWKSQHPFHGRLTSNM	2894.29	3.3691	600	9.19	0.209
USP30	174	198	EDERDGSGSHWKSQHPFHGRLTSNM	2894.29	3.3589	3600	9.873	0.01
USP30+USP30-I-1	174	198	EDERDGSGSHWKSQHPFHGRLTSNM	2894.29	3.3589	0	0	0
USP30+USP30-I-1	174	198	EDERDGSGSHWKSQHPFHGRLTSNM	2894.29	3.3632	30	6.277	0
USP30+USP30-I-1	174	198	EDERDGSGSHWKSQHPFHGRLTSNM	2894.29	3.3691	60	7.639	0.002
USP30+USP30-I-1	174	198	EDERDGSGSHWKSQHPFHGRLTSNM	2894.29	3.3634	600	8.5	0.15
USP30+USP30-I-1	174	198	EDERDGSGSHWKSQHPFHGRLTSNM	2894.29	3.3619	3600	9.527	0.124
USP30	175	193	DERDGSGSHWKSQHPFHGR	2219	2.5791	0	0	0
USP30	175	193	DERDGSGSHWKSQHPFHGR	2219	2.6112	30	4.957	0.112
USP30	175	193	DERDGSGSHWKSQHPFHGR	2219	2.5995	60	5.444	0.137
USP30	175	193	DERDGSGSHWKSQHPFHGR	2219	2.6104	600	6.123	0.03
USP30	175	193	DERDGSGSHWKSQHPFHGR	2219	2.6038	3600	6.733	0.064
USP30+USP30-I-1	175	193	DERDGSGSHWKSQHPFHGR	2219	2.5791	0	0	0
USP30+USP30-I-1	175	193	DERDGSGSHWKSQHPFHGR	2219	2.6016	30	4.501	0.009
USP30+USP30-I-1	175	193	DERDGSGSHWKSQHPFHGR	2219	2.6083	60	5.349	0.005
USP30+USP30-I-1	175	193	DERDGSGSHWKSQHPFHGR	2219	2.6127	600	5.911	0
USP30+USP30-I-1	175	193	DERDGSGSHWKSQHPFHGR	2219	2.6039	3600	6.43	0
USP30	177	187	RDGSGSHWKSQ	1243.57	2.1317	0	0	0
USP30	177	187	RDGSGSHWKSQ	1243.57	2.3376	30	1.198	0.031
USP30	177	187	RDGSGSHWKSQ	1243.57	2.3493	60	1.253	0.049
USP30	177	187	RDGSGSHWKSQ	1243.57	2.3435	600	1.569	0.094
USP30	177	187	RDGSGSHWKSQ	1243.57	2.3354	3600	2.36	0.007
USP30+USP30-I-1	177	187	RDGSGSHWKSQ	1243.57	2.1317	0	0	0
USP30+USP30-I-1	177	187	RDGSGSHWKSQ	1243.57	2.3478	30	1.011	0.134
USP30+USP30-I-1	177	187	RDGSGSHWKSQ	1243.57	2.3391	60	0.972	0.003
USP30+USP30-I-1	177	187	RDGSGSHWKSQ	1243.57	2.3443	600	1.39	0.007
USP30+USP30-I-1	177	187	RDGSGSHWKSQ	1243.57	2.3449	3600	2.23	0.047
USP30	177	191	RDGSGSHWKSQHPFH	1761.81	2.678	0	0	0
USP30	177	191	RDGSGSHWKSQHPFH	1761.81	2.6621	30	3.804	0.053
USP30	177	191	RDGSGSHWKSQHPFH	1761.81	2.6548	60	4.089	0.046
USP30	177	191	RDGSGSHWKSQHPFH	1761.81	2.6679	600	4.254	0.06
USP30	177	191	RDGSGSHWKSQHPFH	1761.81	2.654	3600	4.657	0.003
USP30+USP30-I-1	177	191	RDGSGSHWKSQHPFH	1761.81	2.678	0	0	0
USP30+USP30-I-1	177	191	RDGSGSHWKSQHPFH	1761.81	2.6562	30	3.394	0.111
USP30+USP30-I-1	177	191	RDGSGSHWKSQHPFH	1761.81	2.6621	60	3.87	0.025
USP30+USP30-I-1	177	191	RDGSGSHWKSQHPFH	1761.81	2.6679	600	3.976	0.064
USP30+USP30-I-1	177	191	RDGSGSHWKSQHPFH	1761.81	2.6635	3600	4.486	0.056
USP30	177	193	RDGSGSHWKSQHPFHGR	1974.93	2.3845	0	0	0
USP30	177	193	RDGSGSHWKSQHPFHGR	1974.93	2.4162	30	3.672	0.107
USP30	177	193	RDGSGSHWKSQHPFHGR	1974.93	2.4279	60	4.2	0.064
USP30	177	193	RDGSGSHWKSQHPFHGR	1974.93	2.4133	600	4.443	0.07
USP30	177	193	RDGSGSHWKSQHPFHGR	1974.93	2.4096	3600	4.895	0.001
USP30+USP30-I-1	177	193	RDGSGSHWKSQHPFHGR	1974.93	2.3845	0	0	0
USP30+USP30-I-1	177	193	RDGSGSHWKSQHPFHGR	1974.93	2.4133	30	3.36	0.191
USP30+USP30-I-1	177	193	RDGSGSHWKSQHPFHGR	1974.93	2.4177	60	3.974	0.01
USP30+USP30-I-1	177	193	RDGSGSHWKSQHPFHGR	1974.93	2.4293	600	4.103	0.102
USP30+USP30-I-1	177	193	RDGSGSHWKSQHPFHGR	1974.93	2.4322	3600	4.634	0.037
USP30	177	198	RDGSGSHWKSQHPFHGRLTSNM	2521.18	3.2885	0	0	0
USP30	177	198	RDGSGSHWKSQHPFHGRLTSNM	2521.18	3.295	30	5.22	0.209
USP30	177	198	RDGSGSHWKSQHPFHGRLTSNM	2521.18	3.3066	60	6.594	0.129
USP30	177	198	RDGSGSHWKSQHPFHGRLTSNM	2521.18	3.2993	600	7.577	0.116
USP30	177	198	RDGSGSHWKSQHPFHGRLTSNM	2521.18	3.2869	3600	8.162	0
USP30+USP30-I-1	177	198	RDGSGSHWKSQHPFHGRLTSNM	2521.18	3.2885	0	0	0
USP30+USP30-I-1	177	198	RDGSGSHWKSQHPFHGRLTSNM	2521.18	3.2964	30	4.777	0.47
USP30+USP30-I-1	177	198	RDGSGSHWKSQHPFHGRLTSNM	2521.18	3.2833	60	6.325	0.006
USP30+USP30-I-1	177	198	RDGSGSHWKSQHPFHGRLTSNM	2521.18	3.2863	600	6.999	0.13
USP30+USP30-I-1	177	198	RDGSGSHWKSQHPFHGRLTSNM	2521.18	3.2891	3600	7.829	0.052
USP30	192	198	GRLTSNM	777.38	3.1254	0	0	0
USP30	192	198	GRLTSNM	777.38	3.1262	30	1.995	0.137
USP30	192	198	GRLTSNM	777.38	3.1204	60	2.985	0.066
USP30	192	198	GRLTSNM	777.38	3.1233	600	3.716	0.138
USP30	192	198	GRLTSNM	777.38	3.1079	3600	3.921	0.01
USP30+USP30-I-1	192	198	GRLTSNM	777.38	3.1254	0	0	0
USP30+USP30-I-1	192	198	GRLTSNM	777.38	3.1101	30	1.938	0
USP30+USP30-I-1	192	198	GRLTSNM	777.38	3.1247	60	2.964	0.023
USP30+USP30-I-1	192	198	GRLTSNM	777.38	3.1218	600	3.419	0.04
USP30+USP30-I-1	192	198	GRLTSNM	777.38	3.1218	3600	3.857	0.032
USP30	194	198	LTSNM	564.258	3.0403	0	0	0
USP30	194	198	LTSNM	564.258	3.0476	30	1.278	0.064
USP30	194	198	LTSNM	564.258	3.0447	60	1.752	0.047
USP30	194	198	LTSNM	564.258	3.0345	600	2.006	0.035
USP30	194	198	LTSNM	564.258	3.0446	3600	2.157	0
USP30+USP30-I-1	194	198	LTSNM	564.258	3.0403	0	0	0
USP30+USP30-I-1	194	198	LTSNM	564.258	3.0337	30	1.289	0.017
USP30+USP30-I-1	194	198	LTSNM	564.258	3.0404	60	1.726	0.003
USP30+USP30-I-1	194	198	LTSNM	564.258	3.0476	600	1.878	0.017
USP30+USP30-I-1	194	198	LTSNM	564.258	3.0549	3600	2.115	0.005
USP30	199	210	VCKHCEHQSPVR	1421.67	1.7549	0	0	0
USP30	199	210	VCKHCEHQSPVR	1421.67	1.7397	30	1.41	0.165
USP30	199	210	VCKHCEHQSPVR	1421.67	1.7455	60	1.742	0.157
USP30	199	210	VCKHCEHQSPVR	1421.67	1.7586	600	2.43	0.082
USP30	199	210	VCKHCEHQSPVR	1421.67	1.7658	3600	2.796	0
USP30+USP30-I-1	199	210	VCKHCEHQSPVR	1421.67	1.7549	0	0	0
USP30+USP30-I-1	199	210	VCKHCEHQSPVR	1421.67	1.744	30	1.202	0.005
USP30+USP30-I-1	199	210	VCKHCEHQSPVR	1421.67	1.731	60	1.692	0.149
USP30+USP30-I-1	199	210	VCKHCEHQSPVR	1421.67	1.7499	600	2.29	0.069
USP30+USP30-I-1	199	210	VCKHCEHQSPVR	1421.67	1.7528	3600	2.699	0.094
USP30	199	211	VCKHCEHQSPVRF	1568.73	3.0512	0	0	0
USP30	199	211	VCKHCEHQSPVRF	1568.73	3.0534	30	1.669	0.095
USP30	199	211	VCKHCEHQSPVRF	1568.73	3.0404	60	2.047	0.061
USP30	199	211	VCKHCEHQSPVRF	1568.73	3.0462	600	3.06	0.107
USP30	199	211	VCKHCEHQSPVRF	1568.73	3.0337	3600	3.278	0.006
USP30+USP30-I-1	199	211	VCKHCEHQSPVRF	1568.73	3.0512	0	0	0
USP30+USP30-I-1	199	211	VCKHCEHQSPVRF	1568.73	3.036	30	1.4	0.118
USP30+USP30-I-1	199	211	VCKHCEHQSPVRF	1568.73	3.0374	60	1.968	0.006
USP30+USP30-I-1	199	211	VCKHCEHQSPVRF	1568.73	3.036	600	2.838	0.009
USP30+USP30-I-1	199	211	VCKHCEHQSPVRF	1568.73	3.0258	3600	3.151	0.039
USP30	199	214	VCKHCEHQSPVRFDTF	1931.88	4.0299	0	0	0
USP30	199	214	VCKHCEHQSPVRFDTF	1931.88	4.0326	30	2.486	0.05
USP30	199	214	VCKHCEHQSPVRFDTF	1931.88	4.0355	60	2.947	0.133
USP30	199	214	VCKHCEHQSPVRFDTF	1931.88	4.0398	600	4.248	0.194
USP30	199	214	VCKHCEHQSPVRFDTF	1931.88	4.031	3600	4.924	0.013
USP30+USP30-I-1	199	214	VCKHCEHQSPVRFDTF	1931.88	4.0299	0	0	0
USP30+USP30-I-1	199	214	VCKHCEHQSPVRFDTF	1931.88	4.0245	30	2.228	0.046
USP30+USP30-I-1	199	214	VCKHCEHQSPVRFDTF	1931.88	4.0166	60	2.687	0.006
USP30+USP30-I-1	199	214	VCKHCEHQSPVRFDTF	1931.88	4.0181	600	3.857	0.097
USP30+USP30-I-1	199	214	VCKHCEHQSPVRFDTF	1931.88	4.0122	3600	4.754	0.117
USP30	203	211	CEHQSPVRF	1101.5	3.7015	0	0	0
USP30	203	211	CEHQSPVRF	1101.5	3.7009	30	1.935	0.062
USP30	203	211	CEHQSPVRF	1101.5	3.7096	60	2.317	0.053
USP30	203	211	CEHQSPVRF	1101.5	3.6921	600	3.502	0.122
USP30	203	211	CEHQSPVRF	1101.5	3.7015	3600	3.605	0.005
USP30+USP30-I-1	203	211	CEHQSPVRF	1101.5	3.7015	0	0	0
USP30+USP30-I-1	203	211	CEHQSPVRF	1101.5	3.6993	30	1.716	0.047
USP30+USP30-I-1	203	211	CEHQSPVRF	1101.5	3.6965	60	2.179	0.016
USP30+USP30-I-1	203	211	CEHQSPVRF	1101.5	3.6936	600	3.179	0.047
USP30+USP30-I-1	203	211	CEHQSPVRF	1101.5	3.6994	3600	3.624	0.095
USP30	203	214	CEHQSPVRFDTF	1464.65	4.6835	0	0	0
USP30	203	214	CEHQSPVRFDTF	1464.65	4.6829	30	2.674	0.049
USP30	203	214	CEHQSPVRFDTF	1464.65	4.6902	60	3.111	0.099
USP30	203	214	CEHQSPVRFDTF	1464.65	4.6873	600	4.512	0.072
USP30	203	214	CEHQSPVRFDTF	1464.65	4.6791	3600	5.284	0.003
USP30+USP30-I-1	203	214	CEHQSPVRFDTF	1464.65	4.6835	0	0	0
USP30+USP30-I-1	203	214	CEHQSPVRFDTF	1464.65	4.6792	30	2.448	0.014
USP30+USP30-I-1	203	214	CEHQSPVRFDTF	1464.65	4.6814	60	2.801	0.003
USP30+USP30-I-1	203	214	CEHQSPVRFDTF	1464.65	4.7033	600	4.145	0.048
USP30+USP30-I-1	203	214	CEHQSPVRFDTF	1464.65	4.6989	3600	5.186	0.025
USP30	211	217	FDTFDSL	843.365	5.7332	0	0	0
USP30	211	217	FDTFDSL	843.365	5.7333	30	0.92	0.024
USP30	211	217	FDTFDSL	843.365	5.7334	60	1.148	0.049
USP30	211	217	FDTFDSL	843.365	5.7333	600	1.745	0.135
USP30	211	217	FDTFDSL	843.365	5.7354	3600	2.319	0
USP30+USP30-I-1	211	217	FDTFDSL	843.365	5.7332	0	0	0
USP30+USP30-I-1	211	217	FDTFDSL	843.365	5.7435	30	0.831	0.029
USP30+USP30-I-1	211	217	FDTFDSL	843.365	5.7639	60	1.136	0.025
USP30+USP30-I-1	211	217	FDTFDSL	843.365	5.7582	600	1.569	0.073
USP30+USP30-I-1	211	217	FDTFDSL	843.365	5.742	3600	2.363	0.035
USP30	212	217	DTFDSL	696.297	4.9912	0	0	0
USP30	212	217	DTFDSL	696.297	5.0044	30	0.677	0.023
USP30	212	217	DTFDSL	696.297	4.9972	60	0.851	0.026
USP30	212	217	DTFDSL	696.297	4.9957	600	1.36	0.015
USP30	212	217	DTFDSL	696.297	4.989	3600	1.871	0.009
USP30+USP30-I-1	212	217	DTFDSL	696.297	4.9912	0	0	0
USP30+USP30-I-1	212	217	DTFDSL	696.297	5.0073	30	0.628	0.034
USP30+USP30-I-1	212	217	DTFDSL	696.297	4.9899	60	0.857	0.013
USP30+USP30-I-1	212	217	DTFDSL	696.297	4.9899	600	1.227	0.023
USP30+USP30-I-1	212	217	DTFDSL	696.297	5.0073	3600	1.806	0.035
USP30	218	225	SLSIPAAT	758.417	3.9437	0	0	0
USP30	218	225	SLSIPAAT	758.417	3.9424	30	2.416	0.024
USP30	218	225	SLSIPAAT	758.417	3.9439	60	2.511	0.033
USP30	218	225	SLSIPAAT	758.417	3.9424	600	3.293	0.023
USP30	218	225	SLSIPAAT	758.417	3.9393	3600	3.893	0
USP30+USP30-I-1	218	225	SLSIPAAT	758.417	3.9437	0	0	0
USP30+USP30-I-1	218	225	SLSIPAAT	758.417	3.9395	30	2.15	0.019
USP30+USP30-I-1	218	225	SLSIPAAT	758.417	3.9395	60	2.156	0.08
USP30+USP30-I-1	218	225	SLSIPAAT	758.417	3.9424	600	2.91	0.071
USP30+USP30-I-1	218	225	SLSIPAAT	758.417	3.9409	3600	3.8	0.009
USP30	218	230	SLSIPAATWGHPL	1348.71	5.5019	0	0	0
USP30	218	230	SLSIPAATWGHPL	1348.71	5.5078	30	5.142	0.01
USP30	218	230	SLSIPAATWGHPL	1348.71	5.4919	60	5.277	0.043
USP30	218	230	SLSIPAATWGHPL	1348.71	5.5122	600	6.066	0.022
USP30	218	230	SLSIPAATWGHPL	1348.71	5.515	3600	6.884	0
USP30+USP30-I-1	218	230	SLSIPAATWGHPL	1348.71	5.5019	0	0	0
USP30+USP30-I-1	218	230	SLSIPAATWGHPL	1348.71	5.499	30	4.672	0.069
USP30+USP30-I-1	218	230	SLSIPAATWGHPL	1348.71	5.502	60	4.763	0.121
USP30+USP30-I-1	218	230	SLSIPAATWGHPL	1348.71	5.4963	600	5.601	0.064
USP30+USP30-I-1	218	230	SLSIPAATWGHPL	1348.71	5.4932	3600	6.761	0.022
USP30	218	232	SLSIPAATWGHPLTL	1562.85	5.923	0	0	0
USP30	218	232	SLSIPAATWGHPLTL	1562.85	5.9239	30	5.671	0.062
USP30	218	232	SLSIPAATWGHPLTL	1562.85	5.9225	60	5.815	0.044
USP30	218	232	SLSIPAATWGHPLTL	1562.85	5.9326	600	7.175	0.07
USP30	218	232	SLSIPAATWGHPLTL	1562.85	5.9209	3600	8.044	0
USP30+USP30-I-1	218	232	SLSIPAATWGHPLTL	1562.85	5.923	0	0	0
USP30+USP30-I-1	218	232	SLSIPAATWGHPLTL	1562.85	5.921	30	5.17	0.08
USP30+USP30-I-1	218	232	SLSIPAATWGHPLTL	1562.85	5.9297	60	5.272	0.117
USP30+USP30-I-1	218	232	SLSIPAATWGHPLTL	1562.85	5.924	600	6.571	0.079
USP30+USP30-I-1	218	232	SLSIPAATWGHPLTL	1562.85	5.9297	3600	7.868	0.048
USP30	218	234	SLSIPAATWGHPLTLDH	1814.93	5.1854	0	0	0
USP30	218	234	SLSIPAATWGHPLTLDH	1814.93	5.1819	30	6.069	0.072
USP30	218	234	SLSIPAATWGHPLTLDH	1814.93	5.166	60	6.297	0.055
USP30	218	234	SLSIPAATWGHPLTLDH	1814.93	5.1965	600	7.843	0.08
USP30	218	234	SLSIPAATWGHPLTLDH	1814.93	5.1942	3600	8.732	0
USP30+USP30-I-1	218	234	SLSIPAATWGHPLTLDH	1814.93	5.1854	0	0	0
USP30+USP30-I-1	218	234	SLSIPAATWGHPLTLDH	1814.93	5.1892	30	5.473	0.096
USP30+USP30-I-1	218	234	SLSIPAATWGHPLTLDH	1814.93	5.1921	60	5.72	0.116
USP30+USP30-I-1	218	234	SLSIPAATWGHPLTLDH	1814.93	5.182	600	7.178	0.056
USP30+USP30-I-1	218	234	SLSIPAATWGHPLTLDH	1814.93	5.195	3600	8.549	0.06
USP30	219	225	LSIPAAT	671.385	3.887	0	0	0
USP30	219	225	LSIPAAT	671.385	3.8886	30	2.585	0.051
USP30	219	225	LSIPAAT	671.385	3.8973	60	2.599	0.045
USP30	219	225	LSIPAAT	671.385	3.8929	600	3.154	0.028
USP30	219	225	LSIPAAT	671.385	3.887	3600	3.776	0.006
USP30+USP30-I-1	219	225	LSIPAAT	671.385	3.887	0	0	0
USP30+USP30-I-1	219	225	LSIPAAT	671.385	3.89	30	2.233	0.045
USP30+USP30-I-1	219	225	LSIPAAT	671.385	3.89	60	2.433	0.068
USP30+USP30-I-1	219	225	LSIPAAT	671.385	3.8901	600	2.897	0.034
USP30+USP30-I-1	219	225	LSIPAAT	671.385	3.89	3600	3.634	0.067
USP30	219	230	LSIPAATWGHPL	1261.68	5.4539	0	0	0
USP30	219	230	LSIPAATWGHPL	1261.68	5.454	30	4.995	0.017
USP30	219	230	LSIPAATWGHPL	1261.68	5.4453	60	5.094	0.043
USP30	219	230	LSIPAATWGHPL	1261.68	5.4526	600	5.51	0.041
USP30	219	230	LSIPAATWGHPL	1261.68	5.4626	3600	6.274	0.001
USP30+USP30-I-1	219	230	LSIPAATWGHPL	1261.68	5.4539	0	0	0
USP30+USP30-I-1	219	230	LSIPAATWGHPL	1261.68	5.4525	30	4.561	0.055
USP30+USP30-I-1	219	230	LSIPAATWGHPL	1261.68	5.454	60	4.622	0.119
USP30+USP30-I-1	219	230	LSIPAATWGHPL	1261.68	5.4468	600	5.146	0.051
USP30+USP30-I-1	219	230	LSIPAATWGHPL	1261.68	5.4438	3600	6.139	0.04
USP30	219	232	LSIPAATWGHPLTL	1475.81	5.9121	0	0	0
USP30	219	232	LSIPAATWGHPLTL	1475.81	5.9108	30	5.455	0.063
USP30	219	232	LSIPAATWGHPLTL	1475.81	5.9094	60	5.563	0.034
USP30	219	232	LSIPAATWGHPLTL	1475.81	5.921	600	6.565	0.088
USP30	219	232	LSIPAATWGHPLTL	1475.81	5.9165	3600	7.382	0
USP30+USP30-I-1	219	232	LSIPAATWGHPLTL	1475.81	5.9121	0	0	0
USP30+USP30-I-1	219	232	LSIPAATWGHPLTL	1475.81	5.9137	30	4.998	0.085
USP30+USP30-I-1	219	232	LSIPAATWGHPLTL	1475.81	5.9181	60	5.07	0.103
USP30+USP30-I-1	219	232	LSIPAATWGHPLTL	1475.81	5.9226	600	6.047	0.056
USP30+USP30-I-1	219	232	LSIPAATWGHPLTL	1475.81	5.9078	3600	7.186	0.042
USP30	220	232	SIPAATWGHPLTL	1362.73	5.1898	0	0	0
USP30	220	232	SIPAATWGHPLTL	1362.73	5.1761	30	5.478	0.084
USP30	220	232	SIPAATWGHPLTL	1362.73	5.1936	60	5.559	0.056
USP30	220	232	SIPAATWGHPLTL	1362.73	5.1921	600	6.595	0.118
USP30	220	232	SIPAATWGHPLTL	1362.73	5.1811	3600	7.322	0.014
USP30+USP30-I-1	220	232	SIPAATWGHPLTL	1362.73	5.1898	0	0	0
USP30+USP30-I-1	220	232	SIPAATWGHPLTL	1362.73	5.1848	30	5.041	0.085
USP30+USP30-I-1	220	232	SIPAATWGHPLTL	1362.73	5.2037	60	5.064	0.104
USP30+USP30-I-1	220	232	SIPAATWGHPLTL	1362.73	5.1791	600	6.097	0.049
USP30+USP30-I-1	220	232	SIPAATWGHPLTL	1362.73	5.179	3600	7.169	0.072
USP30	220	234	SIPAATWGHPLTLDH	1614.82	4.9759	0	0	0
USP30	220	234	SIPAATWGHPLTLDH	1614.82	5.1819	30	5.608	0.141
USP30	220	234	SIPAATWGHPLTLDH	1614.82	5.1776	60	5.76	0.029
USP30	220	234	SIPAATWGHPLTLDH	1614.82	5.179	600	7.034	0.065
USP30	220	234	SIPAATWGHPLTLDH	1614.82	5.1854	3600	7.758	0.003
USP30+USP30-I-1	220	234	SIPAATWGHPLTLDH	1614.82	4.9759	0	0	0
USP30+USP30-I-1	220	234	SIPAATWGHPLTLDH	1614.82	5.1586	30	4.979	0.135
USP30+USP30-I-1	220	234	SIPAATWGHPLTLDH	1614.82	5.1863	60	5.236	0.041
USP30+USP30-I-1	220	234	SIPAATWGHPLTLDH	1614.82	5.1762	600	6.487	0.096
USP30+USP30-I-1	220	234	SIPAATWGHPLTLDH	1614.82	5.1732	3600	7.64	0.105
USP30	221	232	IPAATWGHPLTL	1275.7	5.5259	0	0	0
USP30	221	232	IPAATWGHPLTL	1275.7	5.5253	30	5.342	0.05
USP30	221	232	IPAATWGHPLTL	1275.7	5.5311	60	5.393	0.038
USP30	221	232	IPAATWGHPLTL	1275.7	5.5311	600	6.069	0.122
USP30	221	232	IPAATWGHPLTL	1275.7	5.5281	3600	6.392	0.005
USP30+USP30-I-1	221	232	IPAATWGHPLTL	1275.7	5.5259	0	0	0
USP30+USP30-I-1	221	232	IPAATWGHPLTL	1275.7	5.5325	30	4.934	0.014
USP30+USP30-I-1	221	232	IPAATWGHPLTL	1275.7	5.5311	60	4.85	0.108
USP30+USP30-I-1	221	232	IPAATWGHPLTL	1275.7	5.5239	600	5.624	0.062
USP30+USP30-I-1	221	232	IPAATWGHPLTL	1275.7	5.5238	3600	6.29	0.078
USP30	221	234	IPAATWGHPLTLDH	1527.78	4.653	0	0	0
USP30	221	234	IPAATWGHPLTLDH	1527.78	4.6684	30	5.736	0.076
USP30	221	234	IPAATWGHPLTLDH	1527.78	4.6917	60	5.858	0.094
USP30	221	234	IPAATWGHPLTLDH	1527.78	4.68	600	6.781	0.14
USP30	221	234	IPAATWGHPLTLDH	1527.78	4.6769	3600	7.167	0.018
USP30+USP30-I-1	221	234	IPAATWGHPLTLDH	1527.78	4.653	0	0	0
USP30+USP30-I-1	221	234	IPAATWGHPLTLDH	1527.78	4.6683	30	5.262	0.005
USP30+USP30-I-1	221	234	IPAATWGHPLTLDH	1527.78	4.6756	60	5.427	0.095
USP30+USP30-I-1	221	234	IPAATWGHPLTLDH	1527.78	4.6742	600	6.311	0.05
USP30+USP30-I-1	221	234	IPAATWGHPLTLDH	1527.78	4.6785	3600	7.092	0.09
USP30	223	230	AATWGHPL	851.429	4.5853	0	0	0
USP30	223	230	AATWGHPL	851.429	4.5491	30	3.504	0.027
USP30	223	230	AATWGHPL	851.429	4.5505	60	3.542	0.017
USP30	223	230	AATWGHPL	851.429	4.5578	600	3.623	0.072
USP30	223	230	AATWGHPL	851.429	4.5505	3600	3.774	0.109
USP30+USP30-I-1	223	230	AATWGHPL	851.429	4.5853	0	0	0
USP30+USP30-I-1	223	230	AATWGHPL	851.429	4.5519	30	3.216	0.046
USP30+USP30-I-1	223	230	AATWGHPL	851.429	4.5461	60	3.289	0.058
USP30+USP30-I-1	223	230	AATWGHPL	851.429	4.5506	600	3.398	0.05
USP30+USP30-I-1	223	230	AATWGHPL	851.429	4.549	3600	3.829	0.025
USP30	224	230	ATWGHPL	780.392	4.5089	0	0	0
USP30	224	230	ATWGHPL	780.392	4.5098	30	2.675	0.029
USP30	224	230	ATWGHPL	780.392	4.5156	60	2.674	0.02
USP30	224	230	ATWGHPL	780.392	4.5185	600	2.781	0.041
USP30	224	230	ATWGHPL	780.392	4.5111	3600	2.933	0
USP30+USP30-I-1	224	230	ATWGHPL	780.392	4.5089	0	0	0
USP30+USP30-I-1	224	230	ATWGHPL	780.392	4.5141	30	2.452	0.057
USP30+USP30-I-1	224	230	ATWGHPL	780.392	4.5083	60	2.528	0.004
USP30+USP30-I-1	224	230	ATWGHPL	780.392	4.5127	600	2.615	0.09
USP30+USP30-I-1	224	230	ATWGHPL	780.392	4.5156	3600	2.923	0.062
USP30	226	232	WGHPLTL	822.439	5.1047	0	0	0
USP30	226	232	WGHPLTL	822.439	5.1034	30	1.346	0.011
USP30	226	232	WGHPLTL	822.439	5.1107	60	1.376	0.026
USP30	226	232	WGHPLTL	822.439	5.1281	600	1.973	0.014
USP30	226	232	WGHPLTL	822.439	5.1265	3600	2.203	0
USP30+USP30-I-1	226	232	WGHPLTL	822.439	5.1047	0	0	0
USP30+USP30-I-1	226	232	WGHPLTL	822.439	5.1062	30	1.192	0.049
USP30+USP30-I-1	226	232	WGHPLTL	822.439	5.1281	60	1.328	0.018
USP30+USP30-I-1	226	232	WGHPLTL	822.439	5.1136	600	1.866	0.009
USP30+USP30-I-1	226	232	WGHPLTL	822.439	5.1135	3600	2.142	0.041
USP30	231	243	TLDHCLHHFISSE	1537.7	4.4318	0	0	0
USP30	231	243	TLDHCLHHFISSE	1537.7	4.4225	30	1.482	0.042
USP30	231	243	TLDHCLHHFISSE	1537.7	4.4298	60	1.484	0.09
USP30	231	243	TLDHCLHHFISSE	1537.7	4.4254	600	1.648	0.015
USP30	231	243	TLDHCLHHFISSE	1537.7	4.4195	3600	2.371	0.017
USP30+USP30-I-1	231	243	TLDHCLHHFISSE	1537.7	4.4325	0	0	0
USP30+USP30-I-1	231	243	TLDHCLHHFISSE	1537.7	4.4385	30	1.315	0.116
USP30+USP30-I-1	231	243	TLDHCLHHFISSE	1537.7	4.4254	60	1.457	0.074
USP30+USP30-I-1	231	243	TLDHCLHHFISSE	1537.7	4.4342	600	1.659	0.049
USP30+USP30-I-1	231	243	TLDHCLHHFISSE	1537.7	4.4428	3600	2.021	0.066
USP30	235	239	CLHHF	655.29	3.0053	0	0	0
USP30	235	239	CLHHF	655.29	3.004	30	-0.032	0.03
USP30	235	239	CLHHF	655.29	2.9967	60	-0.034	0.02
USP30	235	239	CLHHF	655.29	3.0069	600	-0.039	0.008
USP30	235	239	CLHHF	655.29	2.9835	3600	0.103	0.014
USP30+USP30-I-1	235	239	CLHHF	655.29	3.0053	0	0	0
USP30+USP30-I-1	235	239	CLHHF	655.29	3.0098	30	0.015	0.004
USP30+USP30-I-1	235	239	CLHHF	655.29	3.0113	60	-0.007	0.014
USP30+USP30-I-1	235	239	CLHHF	655.29	3.0142	600	-0.052	0.022
USP30+USP30-I-1	235	239	CLHHF	655.29	3.0273	3600	0.053	0.025
USP30	235	243	CLHHFISSE	1071.48	3.3669	0	0	0
USP30	235	243	CLHHFISSE	1071.48	3.3793	30	1.329	0.012
USP30	235	243	CLHHFISSE	1071.48	3.375	60	1.343	0.006
USP30	235	243	CLHHFISSE	1071.48	3.391	600	1.481	0.008
USP30	235	243	CLHHFISSE	1071.48	3.3763	3600	1.742	0
USP30+USP30-I-1	235	243	CLHHFISSE	1071.48	3.3669	0	0	0
USP30+USP30-I-1	235	243	CLHHFISSE	1071.48	3.3808	30	1.204	0.011
USP30+USP30-I-1	235	243	CLHHFISSE	1071.48	3.3779	60	1.241	0.026
USP30+USP30-I-1	235	243	CLHHFISSE	1071.48	3.3823	600	1.386	0.018
USP30+USP30-I-1	235	243	CLHHFISSE	1071.48	3.3793	3600	1.707	0.004
USP30	236	243	LHHFISSE	968.472	3.1505	0	0	0
USP30	236	243	LHHFISSE	968.472	3.1597	30	1.296	0.011
USP30	236	243	LHHFISSE	968.472	3.1524	60	1.3	0.012
USP30	236	243	LHHFISSE	968.472	3.1393	600	1.423	0.017
USP30	236	243	LHHFISSE	968.472	3.1429	3600	1.667	0.005
USP30+USP30-I-1	236	243	LHHFISSE	968.472	3.1505	0	0	0
USP30+USP30-I-1	236	243	LHHFISSE	968.472	3.1509	30	1.172	0.014
USP30+USP30-I-1	236	243	LHHFISSE	968.472	3.1611	60	1.209	0.028
USP30+USP30-I-1	236	243	LHHFISSE	968.472	3.1524	600	1.334	0.017
USP30+USP30-I-1	236	243	LHHFISSE	968.472	3.1553	3600	1.631	0.013
USP30	244	250	SVRDVVC	776.385	3.3436	0	0	0
USP30	244	250	SVRDVVC	776.385	3.3473	30	1.93	0.128
USP30	244	250	SVRDVVC	776.385	3.3474	60	2.276	0.019
USP30	244	250	SVRDVVC	776.385	3.3459	600	3.683	0.075
USP30	244	250	SVRDVVC	776.385	3.3436	3600	4.019	0.014
USP30+USP30-I-1	244	250	SVRDVVC	776.385	3.3436	0	0	0
USP30+USP30-I-1	244	250	SVRDVVC	776.385	3.3414	30	1.878	0.002
USP30+USP30-I-1	244	250	SVRDVVC	776.385	3.3328	60	2.18	0.024
USP30+USP30-I-1	244	250	SVRDVVC	776.385	3.3444	600	3.404	0.064
USP30+USP30-I-1	244	250	SVRDVVC	776.385	3.3401	3600	4.008	0.025
USP30	244	251	SVRDVVCD	891.412	3.2869	0	0	0
USP30	244	251	SVRDVVCD	891.412	3.2979	30	2.406	0.07
USP30	244	251	SVRDVVCD	891.412	3.3052	60	2.655	0.063
USP30	244	251	SVRDVVCD	891.412	3.2936	600	4.013	0
USP30	244	251	SVRDVVCD	891.412	3.2934	3600	4.35	0
USP30+USP30-I-1	244	251	SVRDVVCD	891.412	3.2869	0	0	0
USP30+USP30-I-1	244	251	SVRDVVCD	891.412	3.2847	30	2.326	0
USP30+USP30-I-1	244	251	SVRDVVCD	891.412	3.2935	60	2.566	0.048
USP30+USP30-I-1	244	251	SVRDVVCD	891.412	3.2863	600	3.769	0.047
USP30+USP30-I-1	244	251	SVRDVVCD	891.412	3.2979	3600	4.427	0.093
USP30	244	259	SVRDVVCDNCTGRTTF	1771.8	4.4402	0	0	0
USP30	244	259	SVRDVVCDNCTGRTTF	1771.8	4.4393	30	6.968	0.179
USP30	244	259	SVRDVVCDNCTGRTTF	1771.8	4.4356	60	8.387	0.212
USP30	244	259	SVRDVVCDNCTGRTTF	1771.8	4.4414	600	10.158	0.214
USP30	244	259	SVRDVVCDNCTGRTTF	1771.8	4.4413	3600	11.232	0
USP30+USP30-I-1	244	259	SVRDVVCDNCTGRTTF	1771.8	4.4249	0	0	0
USP30+USP30-I-1	244	259	SVRDVVCDNCTGRTTF	1771.8	4.424	30	6.256	0
USP30+USP30-I-1	244	259	SVRDVVCDNCTGRTTF	1771.8	4.4268	60	7.552	0.295
USP30+USP30-I-1	244	259	SVRDVVCDNCTGRTTF	1771.8	4.4225	600	9.842	0.149
USP30+USP30-I-1	244	259	SVRDVVCDNCTGRTTF	1771.8	4.4297	3600	11.135	0.135
USP30	254	259	TGRTTF	681.345	3.1472	0	0	0
USP30	254	259	TGRTTF	681.345	3.1524	30	2.157	0.044
USP30	254	259	TGRTTF	681.345	3.1582	60	2.368	0.05
USP30	254	259	TGRTTF	681.345	3.1567	600	2.67	0.034
USP30	254	259	TGRTTF	681.345	3.145	3600	2.923	0
USP30+USP30-I-1	254	259	TGRTTF	681.345	3.1428	0	0	0
USP30+USP30-I-1	254	259	TGRTTF	681.345	3.1393	30	2.089	0.084
USP30+USP30-I-1	254	259	TGRTTF	681.345	3.1393	60	2.191	0.085
USP30+USP30-I-1	254	259	TGRTTF	681.345	3.1422	600	2.666	0.024
USP30+USP30-I-1	254	259	TGRTTF	681.345	3.1378	3600	2.909	0.05
USP30	260	265	VKQLKL	727.496	3.4571	0	0	0
USP30	260	265	VKQLKL	727.496	3.4332	30	0.219	0.021
USP30	260	265	VKQLKL	727.496	3.4448	60	0.229	0.012
USP30	260	265	VKQLKL	727.496	3.444	600	0.349	0.002
USP30	260	265	VKQLKL	727.496	3.444	3600	0.763	0.002
USP30+USP30-I-1	260	265	VKQLKL	727.496	3.4571	0	0	0
USP30+USP30-I-1	260	265	VKQLKL	727.496	3.439	30	0.146	0.008
USP30+USP30-I-1	260	265	VKQLKL	727.496	3.4317	60	0.131	0.026
USP30+USP30-I-1	260	265	VKQLKL	727.496	3.4288	600	0.37	0.046
USP30+USP30-I-1	260	265	VKQLKL	727.496	3.4332	3600	0.771	0.01
USP30	260	272	VKQLKLGKLPQCL	1466.9	4.4762	0	0	0
USP30	260	272	VKQLKLGKLPQCL	1466.9	4.4734	30	1.724	0.04
USP30	260	272	VKQLKLGKLPQCL	1466.9	4.4676	60	1.825	0.038
USP30	260	272	VKQLKLGKLPQCL	1466.9	4.4705	600	2.276	0.272
USP30	260	272	VKQLKLGKLPQCL	1466.9	4.4609	3600	3.528	0.002
USP30+USP30-I-1	260	272	VKQLKLGKLPQCL	1466.9	4.4762	0	0	0
USP30+USP30-I-1	260	272	VKQLKLGKLPQCL	1466.9	4.4734	30	1.364	0.137
USP30+USP30-I-1	260	272	VKQLKLGKLPQCL	1466.9	4.4763	60	1.184	0.139
USP30+USP30-I-1	260	272	VKQLKLGKLPQCL	1466.9	4.4735	600	2.151	0.128
USP30+USP30-I-1	260	272	VKQLKLGKLPQCL	1466.9	4.4705	3600	3.536	0.034
USP30	260	273	VKQLKLGKLPQCLC	1569.91	4.5977	0	0	0
USP30	260	273	VKQLKLGKLPQCLC	1569.91	4.6	30	1.672	0.133
USP30	260	273	VKQLKLGKLPQCLC	1569.91	4.5942	60	1.827	0.044
USP30	260	273	VKQLKLGKLPQCLC	1569.91	4.6116	600	2.288	0.315
USP30	260	273	VKQLKLGKLPQCLC	1569.91	4.6158	3600	3.573	0
USP30+USP30-I-1	260	273	VKQLKLGKLPQCLC	1569.91	4.5977	0	0	0
USP30+USP30-I-1	260	273	VKQLKLGKLPQCLC	1569.91	4.6029	30	1.247	0.147
USP30+USP30-I-1	260	273	VKQLKLGKLPQCLC	1569.91	4.6014	60	1.19	0.144
USP30+USP30-I-1	260	273	VKQLKLGKLPQCLC	1569.91	4.6131	600	2.2	0.153
USP30+USP30-I-1	260	273	VKQLKLGKLPQCLC	1569.91	4.6131	3600	3.693	0.028
USP30	262	272	QLKLGKLPQCL	1239.74	4.8974	0	0	0
USP30	262	272	QLKLGKLPQCL	1239.74	4.8997	30	1.66	0.02
USP30	262	272	QLKLGKLPQCL	1239.74	4.8954	60	1.716	0.03
USP30	262	272	QLKLGKLPQCL	1239.74	4.9041	600	2.111	0.246
USP30	262	272	QLKLGKLPQCL	1239.74	4.8974	3600	3.318	0.015
USP30+USP30-I-1	262	272	QLKLGKLPQCL	1239.74	4.8974	0	0	0
USP30+USP30-I-1	262	272	QLKLGKLPQCL	1239.74	4.8938	30	1.251	0.105
USP30+USP30-I-1	262	272	QLKLGKLPQCL	1239.74	4.8953	60	1.115	0.21
USP30+USP30-I-1	262	272	QLKLGKLPQCL	1239.74	4.891	600	2.004	0.118
USP30+USP30-I-1	262	272	QLKLGKLPQCL	1239.74	4.888	3600	3.341	0.059
USP30	263	272	LKLGKLPQCL	1111.68	4.8777	0	0	0
USP30	263	272	LKLGKLPQCL	1111.68	4.8546	30	1.622	0.029
USP30	263	272	LKLGKLPQCL	1111.68	4.8459	60	1.721	0.023
USP30	263	272	LKLGKLPQCL	1111.68	4.8531	600	2.067	0.23
USP30	263	272	LKLGKLPQCL	1111.68	4.8515	3600	3.133	0
USP30+USP30-I-1	263	272	LKLGKLPQCL	1111.68	4.8777	0	0	0
USP30+USP30-I-1	263	272	LKLGKLPQCL	1111.68	4.8473	30	1.29	0.107
USP30+USP30-I-1	263	272	LKLGKLPQCL	1111.68	4.8458	60	1.103	0.139
USP30+USP30-I-1	263	272	LKLGKLPQCL	1111.68	4.8546	600	1.93	0.114
USP30+USP30-I-1	263	272	LKLGKLPQCL	1111.68	4.84	3600	3.151	0.05
USP30	263	273	LKLGKLPQCLC	1214.69	4.9476	0	0	0
USP30	263	273	LKLGKLPQCLC	1214.69	4.9433	30	1.6	0.042
USP30	263	273	LKLGKLPQCLC	1214.69	4.9506	60	1.696	0.043
USP30	263	273	LKLGKLPQCLC	1214.69	4.9557	600	2.027	0.214
USP30	263	273	LKLGKLPQCLC	1214.69	4.9502	3600	3.095	0.051
USP30+USP30-I-1	263	273	LKLGKLPQCLC	1214.69	4.9476	0	0	0
USP30+USP30-I-1	263	273	LKLGKLPQCLC	1214.69	4.9513	30	1.265	0.116
USP30+USP30-I-1	263	273	LKLGKLPQCLC	1214.69	4.9593	60	1.074	0.12
USP30+USP30-I-1	263	273	LKLGKLPQCLC	1214.69	4.9514	600	1.909	0.111
USP30+USP30-I-1	263	273	LKLGKLPQCLC	1214.69	4.9513	3600	3.116	0.06
USP30	265	272	LGKLPQCL	870.5	4.7337	0	0	0
USP30	265	272	LGKLPQCL	870.5	4.7309	30	1.161	0.069
USP30	265	272	LGKLPQCL	870.5	4.7266	60	1.229	0.039
USP30	265	272	LGKLPQCL	870.5	4.7309	600	1.499	0.113
USP30	265	272	LGKLPQCL	870.5	4.7184	3600	2.255	0.004
USP30+USP30-I-1	265	272	LGKLPQCL	870.5	4.7337	0	0	0
USP30+USP30-I-1	265	272	LGKLPQCL	870.5	4.7353	30	0.954	0.083
USP30+USP30-I-1	265	272	LGKLPQCL	870.5	4.7469	60	0.839	0.1
USP30+USP30-I-1	265	272	LGKLPQCL	870.5	4.7383	600	1.36	0.063
USP30+USP30-I-1	265	272	LGKLPQCL	870.5	4.7338	3600	2.277	0.032
USP30	273	279	CIHLQRL	881.49	4.0245	0	0	0
USP30	273	279	CIHLQRL	881.49	4.0166	30	1.194	0.032
USP30	273	279	CIHLQRL	881.49	4.0297	60	1.428	0.037
USP30	273	279	CIHLQRL	881.49	4.0296	600	1.792	0.036
USP30	273	279	CIHLQRL	881.49	4.0419	3600	1.948	0.001
USP30+USP30-I-1	273	279	CIHLQRL	881.49	4.0245	0	0	0
USP30+USP30-I-1	273	279	CIHLQRL	881.49	4.0224	30	0.462	0.035
USP30+USP30-I-1	273	279	CIHLQRL	881.49	4.0195	60	0.9	0.005
USP30+USP30-I-1	273	279	CIHLQRL	881.49	4.0166	600	1.596	0.035
USP30+USP30-I-1	273	279	CIHLQRL	881.49	4.0355	3600	1.861	0.025
USP30	274	279	IHLQRL	778.481	3.7277	0	0	0
USP30	274	279	IHLQRL	778.481	3.7081	30	1.09	0.017
USP30	274	279	IHLQRL	778.481	3.7169	60	1.357	0.019
USP30	274	279	IHLQRL	778.481	3.7154	600	1.799	0.032
USP30	274	279	IHLQRL	778.481	3.7168	3600	1.932	0.009
USP30+USP30-I-1	274	279	IHLQRL	778.481	3.7277	0	0	0
USP30+USP30-I-1	274	279	IHLQRL	778.481	3.7459	30	0.402	0.011
USP30+USP30-I-1	274	279	IHLQRL	778.481	3.7241	60	0.826	0.009
USP30+USP30-I-1	274	279	IHLQRL	778.481	3.7504	600	1.546	0.044
USP30+USP30-I-1	274	279	IHLQRL	778.481	3.7256	3600	1.881	0.034
USP30	275	279	HLQRL	665.397	3.7342	0	0	0
USP30	275	279	HLQRL	665.397	3.7416	30	0.98	0.038
USP30	275	279	HLQRL	665.397	3.7431	60	1.17	0.006
USP30	275	279	HLQRL	665.397	3.7416	600	1.496	0.037
USP30	275	279	HLQRL	665.397	3.7429	3600	1.645	0.012
USP30+USP30-I-1	275	279	HLQRL	665.397	3.7342	0	0	0
USP30+USP30-I-1	275	279	HLQRL	665.397	3.7387	30	0.358	0.05
USP30+USP30-I-1	275	279	HLQRL	665.397	3.7416	60	0.713	0.017
USP30+USP30-I-1	275	279	HLQRL	665.397	3.7257	600	1.334	0.014
USP30+USP30-I-1	275	279	HLQRL	665.397	3.7358	3600	1.566	0.015
USP30	276	295	LQRLSWSSHGTPLKRHEHVQ	2395.26	3.137	0	0	0
USP30	276	295	LQRLSWSSHGTPLKRHEHVQ	2395.26	3.1393	30	4.966	0.08
USP30	276	295	LQRLSWSSHGTPLKRHEHVQ	2395.26	3.1364	60	5.395	0.075
USP30	276	295	LQRLSWSSHGTPLKRHEHVQ	2395.26	3.1465	600	6.312	0.061
USP30	276	295	LQRLSWSSHGTPLKRHEHVQ	2395.26	3.145	3600	6.703	0.003
USP30+USP30-I-1	276	295	LQRLSWSSHGTPLKRHEHVQ	2395.26	3.137	0	0	0
USP30+USP30-I-1	276	295	LQRLSWSSHGTPLKRHEHVQ	2395.26	3.1494	30	3.132	0.166
USP30+USP30-I-1	276	295	LQRLSWSSHGTPLKRHEHVQ	2395.26	3.1524	60	3.979	0.025
USP30+USP30-I-1	276	295	LQRLSWSSHGTPLKRHEHVQ	2395.26	3.1393	600	5.663	0.092
USP30+USP30-I-1	276	295	LQRLSWSSHGTPLKRHEHVQ	2395.26	3.1451	3600	6.539	0.079
USP30	277	300	QRLSWSSHGTPLKRHEHVQFPENL	2882.47	3.8681	0	0	0
USP30	277	300	QRLSWSSHGTPLKRHEHVQFPENL	2882.47	3.8085	30	6.012	0.081
USP30	277	300	QRLSWSSHGTPLKRHEHVQFPENL	2882.47	3.7911	60	6.311	0
USP30	277	300	QRLSWSSHGTPLKRHEHVQFPENL	2882.47	3.8303	600	7.476	0.103
USP30	277	300	QRLSWSSHGTPLKRHEHVQFPENL	2882.47	3.8019	3600	8.105	0.014
USP30+USP30-I-1	277	300	QRLSWSSHGTPLKRHEHVQFPENL	2882.47	3.8746	0	0	0
USP30+USP30-I-1	277	300	QRLSWSSHGTPLKRHEHVQFPENL	2882.47	3.8143	30	4.499	0.197
USP30+USP30-I-1	277	300	QRLSWSSHGTPLKRHEHVQFPENL	2882.47	3.8231	60	4.653	0.057
USP30+USP30-I-1	277	300	QRLSWSSHGTPLKRHEHVQFPENL	2882.47	3.826	600	6.698	0.037
USP30+USP30-I-1	277	300	QRLSWSSHGTPLKRHEHVQFPENL	2882.47	3.8318	3600	7.835	0.07
USP30	279	301	LSWSSHGTPLKRHEHVQFPENLD	2713.34	4.0245	0	0	0
USP30	279	301	LSWSSHGTPLKRHEHVQFPENLD	2713.34	4.0137	30	4.809	0.085
USP30	279	301	LSWSSHGTPLKRHEHVQFPENLD	2713.34	4.0115	60	5.087	0.13
USP30	279	301	LSWSSHGTPLKRHEHVQFPENLD	2713.34	4.0078	600	6.227	0.145
USP30	279	301	LSWSSHGTPLKRHEHVQFPENLD	2713.34	4.0266	3600	6.856	0
USP30+USP30-I-1	279	301	LSWSSHGTPLKRHEHVQFPENLD	2713.34	4.0245	0	0	0
USP30+USP30-I-1	279	301	LSWSSHGTPLKRHEHVQFPENLD	2713.34	4.0136	30	3.394	0
USP30+USP30-I-1	279	301	LSWSSHGTPLKRHEHVQFPENLD	2713.34	4.0137	60	3.945	0.133
USP30+USP30-I-1	279	301	LSWSSHGTPLKRHEHVQFPENLD	2713.34	4.0123	600	5.548	0.228
USP30+USP30-I-1	279	301	LSWSSHGTPLKRHEHVQFPENLD	2713.34	4.0137	3600	6.747	0.039
USP30	280	291	SWSSHGTPLKRH	1391.71	2.6016	0	0	0
USP30	280	291	SWSSHGTPLKRH	1391.71	2.5981	30	3.474	0.02
USP30	280	291	SWSSHGTPLKRH	1391.71	2.5981	60	3.667	0.051
USP30	280	291	SWSSHGTPLKRH	1391.71	2.6111	600	4.262	0.081
USP30	280	291	SWSSHGTPLKRH	1391.71	2.6082	3600	4.535	0
USP30+USP30-I-1	280	291	SWSSHGTPLKRH	1391.71	2.6016	0	0	0
USP30+USP30-I-1	280	291	SWSSHGTPLKRH	1391.71	2.5995	30	2.356	0.122
USP30+USP30-I-1	280	291	SWSSHGTPLKRH	1391.71	2.6112	60	2.919	0.006
USP30+USP30-I-1	280	291	SWSSHGTPLKRH	1391.71	2.5981	600	3.832	0.04
USP30+USP30-I-1	280	291	SWSSHGTPLKRH	1391.71	2.5995	3600	4.414	0.045
USP30	280	293	SWSSHGTPLKRHEH	1657.81	2.8548	0	0	0
USP30	280	293	SWSSHGTPLKRHEH	1657.81	2.8527	30	1.214	0.008
USP30	280	293	SWSSHGTPLKRHEH	1657.81	2.8425	60	1.285	0.063
USP30	280	293	SWSSHGTPLKRHEH	1657.81	2.857	600	1.786	0.062
USP30	280	293	SWSSHGTPLKRHEH	1657.81	2.8352	3600	2.51	0.01
USP30+USP30-I-1	280	293	SWSSHGTPLKRHEH	1657.81	2.8548	0	0	0
USP30+USP30-I-1	280	293	SWSSHGTPLKRHEH	1657.81	2.8585	30	0.622	0.01
USP30+USP30-I-1	280	293	SWSSHGTPLKRHEH	1657.81	2.8716	60	0.838	0.029
USP30+USP30-I-1	280	293	SWSSHGTPLKRHEH	1657.81	2.8542	600	1.258	0.082
USP30+USP30-I-1	280	293	SWSSHGTPLKRHEH	1657.81	2.8701	3600	1.684	0.041
USP30	280	295	SWSSHGTPLKRHEHVQ	1884.93	2.4998	0	0	0
USP30	280	295	SWSSHGTPLKRHEHVQ	1884.93	2.5224	30	3.011	0.02
USP30	280	295	SWSSHGTPLKRHEHVQ	1884.93	2.5297	60	3.211	0.004
USP30	280	295	SWSSHGTPLKRHEHVQ	1884.93	2.5369	600	3.844	0.081
USP30	280	295	SWSSHGTPLKRHEHVQ	1884.93	2.5035	3600	4.201	0.001
USP30+USP30-I-1	280	295	SWSSHGTPLKRHEHVQ	1884.93	2.4998	0	0	0
USP30+USP30-I-1	280	295	SWSSHGTPLKRHEHVQ	1884.93	2.5137	30	2.145	0.116
USP30+USP30-I-1	280	295	SWSSHGTPLKRHEHVQ	1884.93	2.4991	60	2.598	0.045
USP30+USP30-I-1	280	295	SWSSHGTPLKRHEHVQ	1884.93	2.5137	600	3.492	0.049
USP30+USP30-I-1	280	295	SWSSHGTPLKRHEHVQ	1884.93	2.5079	3600	4.058	0.052
USP30	280	299	SWSSHGTPLKRHEHVQFPEN	2372.14	3.2978	0	0	0
USP30	280	299	SWSSHGTPLKRHEHVQFPEN	2372.14	3.3037	30	3.839	0.015
USP30	280	299	SWSSHGTPLKRHEHVQFPEN	2372.14	3.3095	60	4.069	0.041
USP30	280	299	SWSSHGTPLKRHEHVQFPEN	2372.14	3.3153	600	5.094	0.01
USP30	280	299	SWSSHGTPLKRHEHVQFPEN	2372.14	3.2934	3600	5.563	0
USP30+USP30-I-1	280	299	SWSSHGTPLKRHEHVQFPEN	2372.14	3.2978	0	0	0
USP30+USP30-I-1	280	299	SWSSHGTPLKRHEHVQFPEN	2372.14	3.2862	30	2.817	0.122
USP30+USP30-I-1	280	299	SWSSHGTPLKRHEHVQFPEN	2372.14	3.3051	60	3.199	0.072
USP30+USP30-I-1	280	299	SWSSHGTPLKRHEHVQFPEN	2372.14	3.3037	600	4.623	0.065
USP30+USP30-I-1	280	299	SWSSHGTPLKRHEHVQFPEN	2372.14	3.295	3600	5.465	0.056
USP30	280	300	SWSSHGTPLKRHEHVQFPENL	2485.23	3.9372	0	0	0
USP30	280	300	SWSSHGTPLKRHEHVQFPENL	2485.23	3.9511	30	3.702	0.024
USP30	280	300	SWSSHGTPLKRHEHVQFPENL	2485.23	3.954	60	3.918	0.067
USP30	280	300	SWSSHGTPLKRHEHVQFPENL	2485.23	3.9918	600	4.745	0.053
USP30	280	300	SWSSHGTPLKRHEHVQFPENL	2485.23	3.9743	3600	5.211	0
USP30+USP30-I-1	280	300	SWSSHGTPLKRHEHVQFPENL	2485.23	3.9372	0	0	0
USP30+USP30-I-1	280	300	SWSSHGTPLKRHEHVQFPENL	2485.23	3.9584	30	2.829	0.17
USP30+USP30-I-1	280	300	SWSSHGTPLKRHEHVQFPENL	2485.23	3.9584	60	2.962	0.056
USP30+USP30-I-1	280	300	SWSSHGTPLKRHEHVQFPENL	2485.23	3.9686	600	4.322	0.039
USP30+USP30-I-1	280	300	SWSSHGTPLKRHEHVQFPENL	2485.23	3.9802	3600	5.054	0.035
USP30	282	291	SSHGTPLKRH	1118.59	1.6698	0	0	0
USP30	282	291	SSHGTPLKRH	1118.59	1.6771	30	2.868	0.086
USP30	282	291	SSHGTPLKRH	1118.59	1.6902	60	2.973	0.081
USP30	282	291	SSHGTPLKRH	1118.59	1.6611	600	3.626	0.029
USP30	282	291	SSHGTPLKRH	1118.59	1.6676	3600	3.793	0.006
USP30+USP30-I-1	282	291	SSHGTPLKRH	1118.59	1.6698	0	0	0
USP30+USP30-I-1	282	291	SSHGTPLKRH	1118.59	1.6698	30	1.903	0.091
USP30+USP30-I-1	282	291	SSHGTPLKRH	1118.59	1.6597	60	2.351	0.072
USP30+USP30-I-1	282	291	SSHGTPLKRH	1118.59	1.6626	600	3.158	0.07
USP30+USP30-I-1	282	291	SSHGTPLKRH	1118.59	1.6626	3600	3.715	0.019
USP30	283	295	SHGTPLKRHEHVQ	1524.79	1.7178	0	0	0
USP30	283	295	SHGTPLKRHEHVQ	1524.79	1.7193	30	2.457	0.019
USP30	283	295	SHGTPLKRHEHVQ	1524.79	1.7281	60	2.663	0.069
USP30	283	295	SHGTPLKRHEHVQ	1524.79	1.728	600	3.238	0.037
USP30	283	295	SHGTPLKRHEHVQ	1524.79	1.72	3600	3.462	0.005
USP30+USP30-I-1	283	295	SHGTPLKRHEHVQ	1524.79	1.7178	0	0	0
USP30+USP30-I-1	283	295	SHGTPLKRHEHVQ	1524.79	1.7353	30	1.688	0.054
USP30+USP30-I-1	283	295	SHGTPLKRHEHVQ	1524.79	1.7368	60	2.056	0.026
USP30+USP30-I-1	283	295	SHGTPLKRHEHVQ	1524.79	1.7455	600	2.866	0.057
USP30+USP30-I-1	283	295	SHGTPLKRHEHVQ	1524.79	1.7266	3600	3.375	0.06
USP30	283	300	SHGTPLKRHEHVQFPENL	2125.08	3.652	0	0	0
USP30	283	300	SHGTPLKRHEHVQFPENL	2125.08	3.6543	30	3.058	0.088
USP30	283	300	SHGTPLKRHEHVQFPENL	2125.08	3.6674	60	3.257	0.203
USP30	283	300	SHGTPLKRHEHVQFPENL	2125.08	3.6572	600	4.453	0.118
USP30	283	300	SHGTPLKRHEHVQFPENL	2125.08	3.6666	3600	4.577	0.008
USP30+USP30-I-1	283	300	SHGTPLKRHEHVQFPENL	2125.08	3.652	0	0	0
USP30+USP30-I-1	283	300	SHGTPLKRHEHVQFPENL	2125.08	3.6587	30	2.156	0.085
USP30+USP30-I-1	283	300	SHGTPLKRHEHVQFPENL	2125.08	3.6587	60	2.632	0.263
USP30+USP30-I-1	283	300	SHGTPLKRHEHVQFPENL	2125.08	3.6675	600	3.842	0.136
USP30+USP30-I-1	283	300	SHGTPLKRHEHVQFPENL	2125.08	3.6776	3600	4.4	0.032
USP30	285	293	GTPLKRHEH	1073.57	1.7026	0	0	0
USP30	285	293	GTPLKRHEH	1073.57	1.6931	30	1.62	0.013
USP30	285	293	GTPLKRHEH	1073.57	1.6902	60	1.771	0.016
USP30	285	293	GTPLKRHEH	1073.57	1.696	600	2.284	0.005
USP30	285	293	GTPLKRHEH	1073.57	1.7004	3600	2.455	0
USP30+USP30-I-1	285	293	GTPLKRHEH	1073.57	1.7026	0	0	0
USP30+USP30-I-1	285	293	GTPLKRHEH	1073.57	1.7048	30	0.89	0.059
USP30+USP30-I-1	285	293	GTPLKRHEH	1073.57	1.6917	60	1.293	0.003
USP30+USP30-I-1	285	293	GTPLKRHEH	1073.57	1.7004	600	2.055	0.02
USP30+USP30-I-1	285	293	GTPLKRHEH	1073.57	1.7048	3600	2.441	0.017
USP30	285	295	GTPLKRHEHVQ	1300.7	1.7448	0	0	0
USP30	285	295	GTPLKRHEHVQ	1300.7	1.7339	30	1.858	0.013
USP30	285	295	GTPLKRHEHVQ	1300.7	1.7295	60	2.038	0.026
USP30	285	295	GTPLKRHEHVQ	1300.7	1.7382	600	2.602	0.058
USP30	285	295	GTPLKRHEHVQ	1300.7	1.7287	3600	2.836	0.007
USP30+USP30-I-1	285	295	GTPLKRHEHVQ	1300.7	1.7448	0	0	0
USP30+USP30-I-1	285	295	GTPLKRHEHVQ	1300.7	1.7309	30	1.129	0.094
USP30+USP30-I-1	285	295	GTPLKRHEHVQ	1300.7	1.731	60	1.493	0.003
USP30+USP30-I-1	285	295	GTPLKRHEHVQ	1300.7	1.7208	600	2.329	0.031
USP30+USP30-I-1	285	295	GTPLKRHEHVQ	1300.7	1.7251	3600	2.781	0.037
USP30	285	300	GTPLKRHEHVQFPENL	1900.99	3.8433	0	0	0
USP30	285	300	GTPLKRHEHVQFPENL	1900.99	3.8522	30	2.693	0.096
USP30	285	300	GTPLKRHEHVQFPENL	1900.99	3.8449	60	2.938	0.052
USP30	285	300	GTPLKRHEHVQFPENL	1900.99	3.8813	600	3.933	0.047
USP30	285	300	GTPLKRHEHVQFPENL	1900.99	3.8521	3600	4.369	0.012
USP30+USP30-I-1	285	300	GTPLKRHEHVQFPENL	1900.99	3.8433	0	0	0
USP30+USP30-I-1	285	300	GTPLKRHEHVQFPENL	1900.99	3.842	30	1.822	0.084
USP30+USP30-I-1	285	300	GTPLKRHEHVQFPENL	1900.99	3.8754	60	2.144	0.11
USP30+USP30-I-1	285	300	GTPLKRHEHVQFPENL	1900.99	3.861	600	3.541	0.033
USP30+USP30-I-1	285	300	GTPLKRHEHVQFPENL	1900.99	3.8725	3600	4.224	0.067
USP30	287	291	PLKRH	649.402	1.6633	0	0	0
USP30	287	291	PLKRH	649.402	1.6699	30	1.526	0.026
USP30	287	291	PLKRH	649.402	1.6699	60	1.64	0.026
USP30	287	291	PLKRH	649.402	1.6611	600	2.229	0
USP30	287	291	PLKRH	649.402	1.6589	3600	2.268	0.012
USP30+USP30-I-1	287	291	PLKRH	649.402	1.6633	0	0	0
USP30+USP30-I-1	287	291	PLKRH	649.402	1.664	30	0.853	0.078
USP30+USP30-I-1	287	291	PLKRH	649.402	1.6626	60	1.219	0.017
USP30+USP30-I-1	287	291	PLKRH	649.402	1.6655	600	1.876	0.027
USP30+USP30-I-1	287	291	PLKRH	649.402	1.6611	3600	2.2	0.024
USP30	287	293	PLKRHEH	915.504	1.6917	0	0	0
USP30	287	293	PLKRHEH	915.504	1.699	30	1.244	0.039
USP30	287	293	PLKRHEH	915.504	1.6961	60	1.352	0.047
USP30	287	293	PLKRHEH	915.504	1.6989	600	1.735	0.033
USP30	287	293	PLKRHEH	915.504	1.7047	3600	1.767	0.004
USP30+USP30-I-1	287	293	PLKRHEH	915.504	1.6917	0	0	0
USP30+USP30-I-1	287	293	PLKRHEH	915.504	1.6989	30	0.681	0.045
USP30+USP30-I-1	287	293	PLKRHEH	915.504	1.6859	60	0.926	0.02
USP30+USP30-I-1	287	293	PLKRHEH	915.504	1.7034	600	1.572	0.05
USP30+USP30-I-1	287	293	PLKRHEH	915.504	1.7004	3600	1.864	0.046
USP30	292	300	EHVQFPENL	1111.53	4.7643	0	0	0
USP30	292	300	EHVQFPENL	1111.53	4.7687	30	1.512	0.022
USP30	292	300	EHVQFPENL	1111.53	4.7775	60	1.569	0.037
USP30	292	300	EHVQFPENL	1111.53	4.7978	600	2.116	0.022
USP30	292	300	EHVQFPENL	1111.53	4.7773	3600	2.43	0
USP30+USP30-I-1	292	300	EHVQFPENL	1111.53	4.7643	0	0	0
USP30+USP30-I-1	292	300	EHVQFPENL	1111.53	4.7775	30	1.251	0.023
USP30+USP30-I-1	292	300	EHVQFPENL	1111.53	4.7818	60	1.235	0.062
USP30+USP30-I-1	292	300	EHVQFPENL	1111.53	4.7921	600	1.96	0.031
USP30+USP30-I-1	292	300	EHVQFPENL	1111.53	4.7847	3600	2.395	0.021
USP30	292	301	EHVQFPENLD	1226.56	4.4369	0	0	0
USP30	292	301	EHVQFPENLD	1226.56	4.4501	30	1.768	0.04
USP30	292	301	EHVQFPENLD	1226.56	4.4501	60	1.877	0.029
USP30	292	301	EHVQFPENLD	1226.56	4.453	600	2.654	0.007
USP30	292	301	EHVQFPENLD	1226.56	4.4413	3600	3.005	0
USP30+USP30-I-1	292	301	EHVQFPENLD	1226.56	4.4369	0	0	0
USP30+USP30-I-1	292	301	EHVQFPENLD	1226.56	4.4516	30	1.521	0.01
USP30+USP30-I-1	292	301	EHVQFPENLD	1226.56	4.4472	60	1.471	0.073
USP30+USP30-I-1	292	301	EHVQFPENLD	1226.56	4.4429	600	2.428	0.069
USP30+USP30-I-1	292	301	EHVQFPENLD	1226.56	4.4487	3600	2.983	0.009
USP30	292	302	EHVQFPENLDM	1357.6	5.0654	0	0	0
USP30	292	302	EHVQFPENLDM	1357.6	5.0684	30	1.758	0.09
USP30	292	302	EHVQFPENLDM	1357.6	5.0656	60	1.823	0.094
USP30	292	302	EHVQFPENLDM	1357.6	5.0743	600	2.689	0.039
USP30	292	302	EHVQFPENLDM	1357.6	5.0719	3600	3.091	0.015
USP30+USP30-I-1	292	302	EHVQFPENLDM	1357.6	5.0654	0	0	0
USP30+USP30-I-1	292	302	EHVQFPENLDM	1357.6	5.0713	30	1.36	0.053
USP30+USP30-I-1	292	302	EHVQFPENLDM	1357.6	5.0713	60	1.455	0.038
USP30+USP30-I-1	292	302	EHVQFPENLDM	1357.6	5.07	600	2.384	0.057
USP30+USP30-I-1	292	302	EHVQFPENLDM	1357.6	5.0772	3600	3.151	0.038
USP30	300	304	LDMSE	593.237	3.4745	0	0	0
USP30	300	304	LDMSE	593.237	3.4695	30	0.557	0.01
USP30	300	304	LDMSE	593.237	3.4739	60	0.595	0.014
USP30	300	304	LDMSE	593.237	3.4826	600	0.738	0.018
USP30	300	304	LDMSE	593.237	3.4658	3600	1.022	0
USP30+USP30-I-1	300	304	LDMSE	593.237	3.4745	0	0	0
USP30+USP30-I-1	300	304	LDMSE	593.237	3.4666	30	0.461	0.007
USP30+USP30-I-1	300	304	LDMSE	593.237	3.471	60	0.528	0.01
USP30+USP30-I-1	300	304	LDMSE	593.237	3.4652	600	0.659	0.009
USP30+USP30-I-1	300	304	LDMSE	593.237	3.471	3600	0.982	0.007
USP30	303	315	SEYASHSNASTYL	1428.62	4.1554	0	0	0
USP30	303	315	SEYASHSNASTYL	1428.62	4.1606	30	4.249	0.024
USP30	303	315	SEYASHSNASTYL	1428.62	4.165	60	4.259	0.026
USP30	303	315	SEYASHSNASTYL	1428.62	4.1766	600	4.932	0.043
USP30	303	315	SEYASHSNASTYL	1428.62	4.1707	3600	6.267	0
USP30+USP30-I-1	303	315	SEYASHSNASTYL	1428.62	4.1554	0	0	0
USP30+USP30-I-1	303	315	SEYASHSNASTYL	1428.62	4.1576	30	3.866	0.029
USP30+USP30-I-1	303	315	SEYASHSNASTYL	1428.62	4.1751	60	4.015	0.065
USP30+USP30-I-1	303	315	SEYASHSNASTYL	1428.62	4.1708	600	4.499	0.034
USP30+USP30-I-1	303	315	SEYASHSNASTYL	1428.62	4.1621	3600	6.238	0.049
USP30	305	315	YASHSNASTYL	1212.54	4.0419	0	0	0
USP30	305	315	YASHSNASTYL	1212.54	4.0413	30	3.859	0.022
USP30	305	315	YASHSNASTYL	1212.54	4.0573	60	3.854	0.029
USP30	305	315	YASHSNASTYL	1212.54	4.0456	600	4.14	0.042
USP30	305	315	YASHSNASTYL	1212.54	4.0441	3600	4.744	0
USP30+USP30-I-1	305	315	YASHSNASTYL	1212.54	4.0419	0	0	0
USP30+USP30-I-1	305	315	YASHSNASTYL	1212.54	4.0515	30	3.491	0.053
USP30+USP30-I-1	305	315	YASHSNASTYL	1212.54	4.0398	60	3.625	0.056
USP30+USP30-I-1	305	315	YASHSNASTYL	1212.54	4.053	600	3.857	0.033
USP30+USP30-I-1	305	315	YASHSNASTYL	1212.54	4.0515	3600	4.72	0.032
USP30	306	315	ASHSNASTYL	1049.48	3.8619	0	0	0
USP30	306	315	ASHSNASTYL	1049.48	3.8653	30	3.427	0.02
USP30	306	315	ASHSNASTYL	1049.48	3.8755	60	3.428	0.025
USP30	306	315	ASHSNASTYL	1049.48	3.8871	600	3.657	0.047
USP30	306	315	ASHSNASTYL	1049.48	3.8564	3600	4.255	0
USP30+USP30-I-1	306	315	ASHSNASTYL	1049.48	3.8619	0	0	0
USP30+USP30-I-1	306	315	ASHSNASTYL	1049.48	3.8682	30	3.107	0.039
USP30+USP30-I-1	306	315	ASHSNASTYL	1049.48	3.874	60	3.201	0.045
USP30+USP30-I-1	306	315	ASHSNASTYL	1049.48	3.858	600	3.415	0.058
USP30+USP30-I-1	306	315	ASHSNASTYL	1049.48	3.8725	3600	4.213	0.037
USP30	309	315	SNASTYL	754.35	4.3452	0	0	0
USP30	309	315	SNASTYL	754.35	4.3657	30	2.904	0.027
USP30	309	315	SNASTYL	754.35	4.373	60	2.92	0.031
USP30	309	315	SNASTYL	754.35	4.3963	600	3.13	0.048
USP30	309	315	SNASTYL	754.35	4.3758	3600	3.66	0
USP30+USP30-I-1	309	315	SNASTYL	754.35	4.3452	0	0	0
USP30+USP30-I-1	309	315	SNASTYL	754.35	4.3715	30	2.64	0.021
USP30+USP30-I-1	309	315	SNASTYL	754.35	4.3686	60	2.693	0.053
USP30+USP30-I-1	309	315	SNASTYL	754.35	4.3789	600	2.87	0.041
USP30+USP30-I-1	309	315	SNASTYL	754.35	4.3759	3600	3.62	0.045
USP30	311	315	ASTYL	553.275	4.2405	0	0	0
USP30	311	315	ASTYL	553.275	4.2523	30	1.511	0.003
USP30	311	315	ASTYL	553.275	4.2421	60	1.535	0.012
USP30	311	315	ASTYL	553.275	4.2348	600	1.663	0.013
USP30	311	315	ASTYL	553.275	4.2405	3600	2.138	0
USP30+USP30-I-1	311	315	ASTYL	553.275	4.2405	0	0	0
USP30+USP30-I-1	311	315	ASTYL	553.275	4.2392	30	1.403	0.008
USP30+USP30-I-1	311	315	ASTYL	553.275	4.245	60	1.396	0.03
USP30+USP30-I-1	311	315	ASTYL	553.275	4.2567	600	1.571	0.023
USP30+USP30-I-1	311	315	ASTYL	553.275	4.2464	3600	2.152	0.028
USP30	311	316	ASTYLF	700.343	5.7615	0	0	0
USP30	311	316	ASTYLF	700.343	5.7522	30	1.373	0.057
USP30	311	316	ASTYLF	700.343	5.7654	60	1.391	0.036
USP30	311	316	ASTYLF	700.343	5.7617	600	1.482	0.004
USP30	311	316	ASTYLF	700.343	5.7595	3600	2.01	0.041
USP30+USP30-I-1	311	316	ASTYLF	700.343	5.7615	0	0	0
USP30+USP30-I-1	311	316	ASTYLF	700.343	5.7755	30	1.252	0.017
USP30+USP30-I-1	311	316	ASTYLF	700.343	5.7566	60	1.276	0.045
USP30+USP30-I-1	311	316	ASTYLF	700.343	5.7669	600	1.457	0.055
USP30+USP30-I-1	311	316	ASTYLF	700.343	5.7536	3600	2.081	0.017
USP30	320	325	AVVVHH	660.371	1.7735	0	0	0
USP30	320	325	AVVVHH	660.371	1.7673	30	0.126	0.01
USP30	320	325	AVVVHH	660.371	1.779	60	0.158	0.012
USP30	320	325	AVVVHH	660.371	1.776	600	0.382	0.026
USP30	320	325	AVVVHH	660.371	1.7571	3600	0.746	0.003
USP30+USP30-I-1	320	325	AVVVHH	660.371	1.7735	0	0	0
USP30+USP30-I-1	320	325	AVVVHH	660.371	1.7775	30	0.054	0.017
USP30+USP30-I-1	320	325	AVVVHH	660.371	1.7615	60	0.112	0.011
USP30+USP30-I-1	320	325	AVVVHH	660.371	1.7674	600	0.186	0.004
USP30+USP30-I-1	320	325	AVVVHH	660.371	1.7746	3600	0.433	0.022
USP30	321	332	VVVHHGDMHSGH	1310.59	1.7666	0	0	0
USP30	321	332	VVVHHGDMHSGH	1310.59	1.7484	30	0.957	0.009
USP30	321	332	VVVHHGDMHSGH	1310.59	1.7368	60	1.03	0.001
USP30	321	332	VVVHHGDMHSGH	1310.59	1.7528	600	1.292	0.023
USP30	321	332	VVVHHGDMHSGH	1310.59	1.7484	3600	1.588	0
USP30+USP30-I-1	321	332	VVVHHGDMHSGH	1310.59	1.7666	0	0	0
USP30+USP30-I-1	321	332	VVVHHGDMHSGH	1310.59	1.744	30	0.574	0.031
USP30+USP30-I-1	321	332	VVVHHGDMHSGH	1310.59	1.7426	60	0.806	0.017
USP30+USP30-I-1	321	332	VVVHHGDMHSGH	1310.59	1.747	600	1.054	0.019
USP30+USP30-I-1	321	332	VVVHHGDMHSGH	1310.59	1.747	3600	1.423	0.021
USP30	321	333	VVVHHGDMHSGHF	1457.66	2.7049	0	0	0
USP30	321	333	VVVHHGDMHSGHF	1457.66	2.6999	30	1.253	0.023
USP30	321	333	VVVHHGDMHSGHF	1457.66	2.7014	60	1.294	0.024
USP30	321	333	VVVHHGDMHSGHF	1457.66	2.7232	600	1.622	0.036
USP30	321	333	VVVHHGDMHSGHF	1457.66	2.6999	3600	1.913	0
USP30+USP30-I-1	321	333	VVVHHGDMHSGHF	1457.66	2.7049	0	0	0
USP30+USP30-I-1	321	333	VVVHHGDMHSGHF	1457.66	2.7042	30	0.592	0.031
USP30+USP30-I-1	321	333	VVVHHGDMHSGHF	1457.66	2.7043	60	0.882	0.006
USP30+USP30-I-1	321	333	VVVHHGDMHSGHF	1457.66	2.7116	600	1.293	0.011
USP30+USP30-I-1	321	333	VVVHHGDMHSGHF	1457.66	2.6999	3600	1.736	0.019
USP30	322	336	VVHHGDMHSGHFVTY	1721.77	3.2563	0	0	0
USP30	322	336	VVHHGDMHSGHFVTY	1721.77	3.2528	30	1.099	0.033
USP30	322	336	VVHHGDMHSGHFVTY	1721.77	3.2557	60	1.187	0.067
USP30	322	336	VVHHGDMHSGHFVTY	1721.77	3.26	600	1.575	0.005
USP30	322	336	VVHHGDMHSGHFVTY	1721.77	3.2651	3600	2.112	0.009
USP30+USP30-I-1	322	336	VVHHGDMHSGHFVTY	1721.77	3.2563	0	0	0
USP30+USP30-I-1	322	336	VVHHGDMHSGHFVTY	1721.77	3.2629	30	0.858	0.186
USP30+USP30-I-1	322	336	VVHHGDMHSGHFVTY	1721.77	3.2586	60	0.781	0.02
USP30+USP30-I-1	322	336	VVHHGDMHSGHFVTY	1721.77	3.2644	600	1.056	0.064
USP30+USP30-I-1	322	336	VVHHGDMHSGHFVTY	1721.77	3.2513	3600	1.458	0.02
USP30	323	332	VHHGDMHSGH	1112.46	1.7124	0	0	0
USP30	323	332	VHHGDMHSGH	1112.46	1.7208	30	0.844	0.016
USP30	323	332	VHHGDMHSGH	1112.46	1.7266	60	0.927	0.036
USP30	323	332	VHHGDMHSGH	1112.46	1.7295	600	1.127	0.042
USP30	323	332	VHHGDMHSGH	1112.46	1.7353	3600	1.24	0
USP30+USP30-I-1	323	332	VHHGDMHSGH	1112.46	1.7124	0	0	0
USP30+USP30-I-1	323	332	VHHGDMHSGH	1112.46	1.7338	30	0.466	0.049
USP30+USP30-I-1	323	332	VHHGDMHSGH	1112.46	1.7193	60	0.718	0.009
USP30+USP30-I-1	323	332	VHHGDMHSGH	1112.46	1.7281	600	0.95	0.03
USP30+USP30-I-1	323	332	VHHGDMHSGH	1112.46	1.731	3600	1.239	0.043
USP30	326	333	GDMHSGHF	886.339	2.9824	0	0	0
USP30	326	333	GDMHSGHF	886.339	2.9778	30	1.438	0.076
USP30	326	333	GDMHSGHF	886.339	2.9836	60	1.513	0.084
USP30	326	333	GDMHSGHF	886.339	2.9821	600	1.78	0.063
USP30	326	333	GDMHSGHF	886.339	2.9857	3600	1.845	0.01
USP30+USP30-I-1	326	333	GDMHSGHF	886.339	2.9824	0	0	0
USP30+USP30-I-1	326	333	GDMHSGHF	886.339	2.988	30	0.812	0.043
USP30+USP30-I-1	326	333	GDMHSGHF	886.339	2.9793	60	0.977	0.01
USP30+USP30-I-1	326	333	GDMHSGHF	886.339	2.9836	600	1.495	0.041
USP30+USP30-I-1	326	333	GDMHSGHF	886.339	2.9807	3600	1.794	0.031
USP30	326	336	GDMHSGHFVTY	1249.52	3.8444	0	0	0
USP30	326	336	GDMHSGHFVTY	1249.52	3.8551	30	0.976	0.048
USP30	326	336	GDMHSGHFVTY	1249.52	3.8376	60	1.036	0.05
USP30	326	336	GDMHSGHFVTY	1249.52	3.8551	600	1.479	0.049
USP30	326	336	GDMHSGHFVTY	1249.52	3.8477	3600	2.051	0
USP30+USP30-I-1	326	336	GDMHSGHFVTY	1249.52	3.8444	0	0	0
USP30+USP30-I-1	326	336	GDMHSGHFVTY	1249.52	3.8303	30	0.63	0
USP30+USP30-I-1	326	336	GDMHSGHFVTY	1249.52	3.8376	60	0.699	0.011
USP30+USP30-I-1	326	336	GDMHSGHFVTY	1249.52	3.8333	600	0.987	0.029
USP30+USP30-I-1	326	336	GDMHSGHFVTY	1249.52	3.8362	3600	1.337	0.043
USP30	333	337	FVTYR	684.36	3.2967	0	0	0
USP30	333	337	FVTYR	684.36	3.308	30	0.086	0.001
USP30	333	337	FVTYR	684.36	3.3023	60	0.106	0.019
USP30	333	337	FVTYR	684.36	3.3313	600	0.143	0.013
USP30	333	337	FVTYR	684.36	3.3	3600	0.216	0.001
USP30+USP30-I-1	333	337	FVTYR	684.36	3.2967	0	0	0
USP30+USP30-I-1	333	337	FVTYR	684.36	3.2935	30	0.099	0.014
USP30+USP30-I-1	333	337	FVTYR	684.36	3.3066	60	0.114	0.016
USP30+USP30-I-1	333	337	FVTYR	684.36	3.3153	600	0.161	0.02
USP30+USP30-I-1	333	337	FVTYR	684.36	3.308	3600	0.166	0.021
USP30	334	353	VTYRRSPPSARNPLSTSNQW	2316.17	4.0517	0	0	0
USP30	334	353	VTYRRSPPSARNPLSTSNQW	2316.17	4.0777	30	7.716	0.051
USP30	334	353	VTYRRSPPSARNPLSTSNQW	2316.17	4.0792	60	7.699	0.032
USP30	334	353	VTYRRSPPSARNPLSTSNQW	2316.17	4.0791	600	8.123	0.109
USP30	334	353	VTYRRSPPSARNPLSTSNQW	2316.17	4.0921	3600	8.95	0
USP30+USP30-I-1	334	353	VTYRRSPPSARNPLSTSNQW	2316.17	4.0517	0	0	0
USP30+USP30-I-1	334	353	VTYRRSPPSARNPLSTSNQW	2316.17	4.0835	30	7.003	0.077
USP30+USP30-I-1	334	353	VTYRRSPPSARNPLSTSNQW	2316.17	4.0791	60	6.986	0.162
USP30+USP30-I-1	334	353	VTYRRSPPSARNPLSTSNQW	2316.17	4.0792	600	7.548	0.077
USP30+USP30-I-1	334	353	VTYRRSPPSARNPLSTSNQW	2316.17	4.0777	3600	8.86	0.07
USP30	334	354	VTYRRSPPSARNPLSTSNQWL	2429.26	4.6879	0	0	0
USP30	334	354	VTYRRSPPSARNPLSTSNQWL	2429.26	4.6524	30	7.731	0.046
USP30	334	354	VTYRRSPPSARNPLSTSNQWL	2429.26	4.6524	60	7.74	0.023
USP30	334	354	VTYRRSPPSARNPLSTSNQWL	2429.26	4.6742	600	8.232	0.125
USP30	334	354	VTYRRSPPSARNPLSTSNQWL	2429.26	4.642	3600	9.111	0
USP30+USP30-I-1	334	354	VTYRRSPPSARNPLSTSNQWL	2429.26	4.6879	0	0	0
USP30+USP30-I-1	334	354	VTYRRSPPSARNPLSTSNQWL	2429.26	4.6916	30	7.015	0.043
USP30+USP30-I-1	334	354	VTYRRSPPSARNPLSTSNQWL	2429.26	4.6815	60	7.035	0.145
USP30+USP30-I-1	334	354	VTYRRSPPSARNPLSTSNQWL	2429.26	4.6902	600	7.635	0.076
USP30+USP30-I-1	334	354	VTYRRSPPSARNPLSTSNQWL	2429.26	4.6829	3600	8.976	0.045
USP30	336	354	YRRSPPSARNPLSTSNQWL	2229.14	4.6606	0	0	0
USP30	336	354	YRRSPPSARNPLSTSNQWL	2229.14	4.6465	30	7.271	0.04
USP30	336	354	YRRSPPSARNPLSTSNQWL	2229.14	4.6567	60	7.27	0.063
USP30	336	354	YRRSPPSARNPLSTSNQWL	2229.14	4.6669	600	7.637	0.125
USP30	336	354	YRRSPPSARNPLSTSNQWL	2229.14	4.6617	3600	8.391	0.009
USP30+USP30-I-1	336	354	YRRSPPSARNPLSTSNQWL	2229.14	4.6606	0	0	0
USP30+USP30-I-1	336	354	YRRSPPSARNPLSTSNQWL	2229.14	4.6523	30	6.627	0.058
USP30+USP30-I-1	336	354	YRRSPPSARNPLSTSNQWL	2229.14	4.6451	60	6.582	0.141
USP30+USP30-I-1	336	354	YRRSPPSARNPLSTSNQWL	2229.14	4.6495	600	7.114	0.042
USP30+USP30-I-1	336	354	YRRSPPSARNPLSTSNQWL	2229.14	4.6494	3600	8.262	0.068
USP30	337	353	RRSPPSARNPLSTSNQW	1952.99	3.9655	0	0	0
USP30	337	353	RRSPPSARNPLSTSNQW	1952.99	3.9889	30	7.334	0.098
USP30	337	353	RRSPPSARNPLSTSNQW	1952.99	3.989	60	7.327	0.082
USP30	337	353	RRSPPSARNPLSTSNQW	1952.99	3.9904	600	7.775	0.131
USP30	337	353	RRSPPSARNPLSTSNQW	1952.99	3.9808	3600	8.475	0.001
USP30+USP30-I-1	337	353	RRSPPSARNPLSTSNQW	1952.99	3.9655	0	0	0
USP30+USP30-I-1	337	353	RRSPPSARNPLSTSNQW	1952.99	3.9802	30	6.629	0.054
USP30+USP30-I-1	337	353	RRSPPSARNPLSTSNQW	1952.99	3.9933	60	6.71	0.159
USP30+USP30-I-1	337	353	RRSPPSARNPLSTSNQW	1952.99	3.9933	600	7.187	0.033
USP30+USP30-I-1	337	353	RRSPPSARNPLSTSNQW	1952.99	3.986	3600	8.371	0.093
USP30	337	354	RRSPPSARNPLSTSNQWL	2066.08	4.6322	0	0	0
USP30	337	354	RRSPPSARNPLSTSNQWL	2066.08	4.6494	30	7.609	0.071
USP30	337	354	RRSPPSARNPLSTSNQWL	2066.08	4.6407	60	7.615	0.051
USP30	337	354	RRSPPSARNPLSTSNQWL	2066.08	4.6291	600	8.005	0.13
USP30	337	354	RRSPPSARNPLSTSNQWL	2066.08	4.6246	3600	8.821	0
USP30+USP30-I-1	337	354	RRSPPSARNPLSTSNQWL	2066.08	4.6322	0	0	0
USP30+USP30-I-1	337	354	RRSPPSARNPLSTSNQWL	2066.08	4.6349	30	6.945	0.05
USP30+USP30-I-1	337	354	RRSPPSARNPLSTSNQWL	2066.08	4.6393	60	6.895	0.167
USP30+USP30-I-1	337	354	RRSPPSARNPLSTSNQWL	2066.08	4.6437	600	7.419	0.067
USP30+USP30-I-1	337	354	RRSPPSARNPLSTSNQWL	2066.08	4.6422	3600	8.709	0.052
USP30	339	352	SPPSARNPLSTSNQ	1454.71	3.2607	0	0	0
USP30	339	352	SPPSARNPLSTSNQ	1454.71	3.2688	30	7.789	0.083
USP30	339	352	SPPSARNPLSTSNQ	1454.71	3.2644	60	7.825	0.124
USP30	339	352	SPPSARNPLSTSNQ	1454.71	3.2717	600	8.014	0.101
USP30	339	352	SPPSARNPLSTSNQ	1454.71	3.2672	3600	8.438	0.011
USP30+USP30-I-1	339	352	SPPSARNPLSTSNQ	1454.71	3.2607	0	0	0
USP30+USP30-I-1	339	352	SPPSARNPLSTSNQ	1454.71	3.2658	30	7.173	0.084
USP30+USP30-I-1	339	352	SPPSARNPLSTSNQ	1454.71	3.2688	60	7.163	0.053
USP30+USP30-I-1	339	352	SPPSARNPLSTSNQ	1454.71	3.2651	600	7.494	0.009
USP30+USP30-I-1	339	352	SPPSARNPLSTSNQ	1454.71	3.2673	3600	8.487	0.179
USP30	339	353	SPPSARNPLSTSNQW	1640.79	4.6268	0	0	0
USP30	339	353	SPPSARNPLSTSNQW	1640.79	4.6131	30	7.947	0.091
USP30	339	353	SPPSARNPLSTSNQW	1640.79	4.6218	60	7.995	0.047
USP30	339	353	SPPSARNPLSTSNQW	1640.79	4.6305	600	8.35	0.153
USP30	339	353	SPPSARNPLSTSNQW	1640.79	4.618	3600	9.075	0.02
USP30+USP30-I-1	339	353	SPPSARNPLSTSNQW	1640.79	4.6268	0	0	0
USP30+USP30-I-1	339	353	SPPSARNPLSTSNQW	1640.79	4.6189	30	7.246	0.046
USP30+USP30-I-1	339	353	SPPSARNPLSTSNQW	1640.79	4.6087	60	7.177	0.199
USP30+USP30-I-1	339	353	SPPSARNPLSTSNQW	1640.79	4.6219	600	7.807	0.067
USP30+USP30-I-1	339	353	SPPSARNPLSTSNQW	1640.79	4.6145	3600	9.029	0.056
USP30	342	354	SARNPLSTSNQWL	1472.74	5.2727	0	0	0
USP30	342	354	SARNPLSTSNQWL	1472.74	5.2692	30	5.789	0.006
USP30	342	354	SARNPLSTSNQWL	1472.74	5.2794	60	5.823	0.04
USP30	342	354	SARNPLSTSNQWL	1472.74	5.2678	600	6.241	0.113
USP30	342	354	SARNPLSTSNQWL	1472.74	5.2749	3600	6.839	0.004
USP30+USP30-I-1	342	354	SARNPLSTSNQWL	1472.74	5.2727	0	0	0
USP30+USP30-I-1	342	354	SARNPLSTSNQWL	1472.74	5.2706	30	5.251	0.019
USP30+USP30-I-1	342	354	SARNPLSTSNQWL	1472.74	5.2808	60	5.235	0.038
USP30+USP30-I-1	342	354	SARNPLSTSNQWL	1472.74	5.2766	600	5.756	0.088
USP30+USP30-I-1	342	354	SARNPLSTSNQWL	1472.74	5.2765	3600	6.858	0.056
USP30	345	353	NPLSTSNQW	1045.48	4.9257	0	0	0
USP30	345	353	NPLSTSNQW	1045.48	4.9142	30	4.729	0.039
USP30	345	353	NPLSTSNQW	1045.48	4.9274	60	4.76	0.003
USP30	345	353	NPLSTSNQW	1045.48	4.9433	600	5.065	0.044
USP30	345	353	NPLSTSNQW	1045.48	4.9235	3600	5.609	0
USP30+USP30-I-1	345	353	NPLSTSNQW	1045.48	4.9257	0	0	0
USP30+USP30-I-1	345	353	NPLSTSNQW	1045.48	4.9229	30	4.252	0.017
USP30+USP30-I-1	345	353	NPLSTSNQW	1045.48	4.9302	60	4.101	0.106
USP30+USP30-I-1	345	353	NPLSTSNQW	1045.48	4.9317	600	4.694	0.073
USP30+USP30-I-1	345	353	NPLSTSNQW	1045.48	4.9273	3600	5.584	0.067
USP30	345	354	NPLSTSNQWL	1158.57	5.6928	0	0	0
USP30	345	354	NPLSTSNQWL	1158.57	5.6911	30	4.606	0.024
USP30	345	354	NPLSTSNQWL	1158.57	5.6941	60	4.639	0.043
USP30	345	354	NPLSTSNQWL	1158.57	5.7013	600	4.921	0.104
USP30	345	354	NPLSTSNQWL	1158.57	5.6983	3600	5.593	0
USP30+USP30-I-1	345	354	NPLSTSNQWL	1158.57	5.6928	0	0	0
USP30+USP30-I-1	345	354	NPLSTSNQWL	1158.57	5.6984	30	4.181	0.023
USP30+USP30-I-1	345	354	NPLSTSNQWL	1158.57	5.6999	60	4.038	0.131
USP30+USP30-I-1	345	354	NPLSTSNQWL	1158.57	5.6956	600	4.532	0.074
USP30+USP30-I-1	345	354	NPLSTSNQWL	1158.57	5.6984	3600	5.495	0.03
USP30	348	353	STSNQW	721.303	4.1598	0	0	0
USP30	348	353	STSNQW	721.303	4.1533	30	2.024	0.021
USP30	348	353	STSNQW	721.303	4.1577	60	2.032	0.016
USP30	348	353	STSNQW	721.303	4.1533	600	2.255	0.041
USP30	348	353	STSNQW	721.303	4.1619	3600	2.825	0
USP30+USP30-I-1	348	353	STSNQW	721.303	4.1598	0	0	0
USP30+USP30-I-1	348	353	STSNQW	721.303	4.146	30	1.777	0.019
USP30+USP30-I-1	348	353	STSNQW	721.303	4.1446	60	1.779	0.085
USP30+USP30-I-1	348	353	STSNQW	721.303	4.1476	600	2.048	0.059
USP30+USP30-I-1	348	353	STSNQW	721.303	4.1533	3600	2.784	0.015
USP30	348	354	STSNQWL	834.387	5.2378	0	0	0
USP30	348	354	STSNQWL	834.387	5.243	30	2.072	0.028
USP30	348	354	STSNQWL	834.387	5.2562	60	2.096	0.022
USP30	348	354	STSNQWL	834.387	5.2358	600	2.302	0.003
USP30	348	354	STSNQWL	834.387	5.2574	3600	2.862	0
USP30+USP30-I-1	348	354	STSNQWL	834.387	5.2378	0	0	0
USP30+USP30-I-1	348	354	STSNQWL	834.387	5.2503	30	1.855	0.022
USP30+USP30-I-1	348	354	STSNQWL	834.387	5.243	60	1.786	0.054
USP30+USP30-I-1	348	354	STSNQWL	834.387	5.262	600	2.125	0.015
USP30+USP30-I-1	348	354	STSNQWL	834.387	5.2532	3600	2.833	0.033
USP30	353	358	WLWVSD	804.381	6.5843	0	0	0
USP30	353	358	WLWVSD	804.381	6.5859	30	0.221	0.013
USP30	353	358	WLWVSD	804.381	6.5786	60	0.306	0.014
USP30	353	358	WLWVSD	804.381	6.5772	600	0.483	0.009
USP30	353	358	WLWVSD	804.381	6.5735	3600	0.63	0.003
USP30+USP30-I-1	353	358	WLWVSD	804.381	6.5843	0	0	0
USP30+USP30-I-1	353	358	WLWVSD	804.381	6.5888	30	0.206	0.034
USP30+USP30-I-1	353	358	WLWVSD	804.381	6.596	60	0.433	0.015
USP30+USP30-I-1	353	358	WLWVSD	804.381	6.5816	600	0.537	0.063
USP30+USP30-I-1	353	358	WLWVSD	804.381	6.5873	3600	0.622	0.014
USP30	355	359	WVSDD	620.244	3.4745	0	0	0
USP30	355	359	WVSDD	620.244	3.4783	30	0.415	0.019
USP30	355	359	WVSDD	620.244	3.4856	60	0.562	0.012
USP30	355	359	WVSDD	620.244	3.4783	600	0.788	0.001
USP30	355	359	WVSDD	620.244	3.4789	3600	0.95	0.001
USP30+USP30-I-1	355	359	WVSDD	620.244	3.4745	0	0	0
USP30+USP30-I-1	355	359	WVSDD	620.244	3.4739	30	0.393	0.049
USP30+USP30-I-1	355	359	WVSDD	620.244	3.4724	60	0.633	0.005
USP30+USP30-I-1	355	359	WVSDD	620.244	3.4769	600	0.787	0.008
USP30+USP30-I-1	355	359	WVSDD	620.244	3.4754	3600	0.93	0.013
USP30	359	366	DTVRKASL	888.503	2.6278	0	0	0
USP30	359	366	DTVRKASL	888.503	2.6213	30	1.243	0.022
USP30	359	366	DTVRKASL	888.503	2.6315	60	1.286	0.006
USP30	359	366	DTVRKASL	888.503	2.6373	600	1.632	0.041
USP30	359	366	DTVRKASL	888.503	2.6344	3600	2.424	0
USP30+USP30-I-1	359	366	DTVRKASL	888.503	2.6278	0	0	0
USP30+USP30-I-1	359	366	DTVRKASL	888.503	2.6199	30	1.066	0.012
USP30+USP30-I-1	359	366	DTVRKASL	888.503	2.6272	60	1.006	0.039
USP30+USP30-I-1	359	366	DTVRKASL	888.503	2.6214	600	1.437	0.054
USP30+USP30-I-1	359	366	DTVRKASL	888.503	2.6243	3600	2.348	0.01
USP30	365	370	SLQEVL	687.38	4.8712	0	0	0
USP30	365	370	SLQEVL	687.38	4.8677	30	0.557	0.022
USP30	365	370	SLQEVL	687.38	4.8692	60	0.604	0.026
USP30	365	370	SLQEVL	687.38	4.8706	600	0.816	0.016
USP30	365	370	SLQEVL	687.38	4.8777	3600	1.068	0
USP30+USP30-I-1	365	370	SLQEVL	687.38	4.8712	0	0	0
USP30+USP30-I-1	365	370	SLQEVL	687.38	4.8778	30	0.401	0.05
USP30+USP30-I-1	365	370	SLQEVL	687.38	4.8633	60	0.323	0.019
USP30+USP30-I-1	365	370	SLQEVL	687.38	4.8736	600	0.682	0.031
USP30+USP30-I-1	365	370	SLQEVL	687.38	4.8749	3600	1.01	0.018
USP30	367	374	QEVLSSSA	819.397	3.1897	0	0	0
USP30	367	374	QEVLSSSA	819.397	3.1844	30	0.772	0.016
USP30	367	374	QEVLSSSA	819.397	3.1888	60	0.772	0.008
USP30	367	374	QEVLSSSA	819.397	3.1844	600	1.101	0.001
USP30	367	374	QEVLSSSA	819.397	3.1734	3600	1.639	0
USP30+USP30-I-1	367	374	QEVLSSSA	819.397	3.1897	0	0	0
USP30+USP30-I-1	367	374	QEVLSSSA	819.397	3.18	30	0.677	0.015
USP30+USP30-I-1	367	374	QEVLSSSA	819.397	3.1844	60	0.772	0.017
USP30+USP30-I-1	367	374	QEVLSSSA	819.397	3.1829	600	1.091	0.028
USP30+USP30-I-1	367	374	QEVLSSSA	819.397	3.1917	3600	1.653	0.011
USP30	367	375	QEVLSSSAY	982.461	4.0572	0	0	0
USP30	367	375	QEVLSSSAY	982.461	4.0515	30	0.762	0.014
USP30	367	375	QEVLSSSAY	982.461	4.0646	60	0.796	0.033
USP30	367	375	QEVLSSSAY	982.461	4.0515	600	1.211	0.017
USP30	367	375	QEVLSSSAY	982.461	4.0594	3600	1.73	0.002
USP30+USP30-I-1	367	375	QEVLSSSAY	982.461	4.0572	0	0	0
USP30+USP30-I-1	367	375	QEVLSSSAY	982.461	4.0588	30	0.663	0.043
USP30+USP30-I-1	367	375	QEVLSSSAY	982.461	4.0631	60	0.788	0.025
USP30+USP30-I-1	367	375	QEVLSSSAY	982.461	4.0515	600	1.078	0.062
USP30+USP30-I-1	367	375	QEVLSSSAY	982.461	4.0588	3600	1.707	0.059
USP30	367	376	QEVLSSSAYL	1095.54	5.0152	0	0	0
USP30	367	376	QEVLSSSAYL	1095.54	5.0277	30	0.812	0.01
USP30	367	376	QEVLSSSAYL	1095.54	5.0234	60	0.816	0.012
USP30	367	376	QEVLSSSAYL	1095.54	5.0219	600	1.139	0.005
USP30	367	376	QEVLSSSAYL	1095.54	5.0239	3600	1.683	0.005
USP30+USP30-I-1	367	376	QEVLSSSAYL	1095.54	5.0152	0	0	0
USP30+USP30-I-1	367	376	QEVLSSSAYL	1095.54	5.0189	30	0.707	0.012
USP30+USP30-I-1	367	376	QEVLSSSAYL	1095.54	5.0204	60	0.799	0.011
USP30+USP30-I-1	367	376	QEVLSSSAYL	1095.54	5.019	600	1.129	0.029
USP30+USP30-I-1	367	376	QEVLSSSAYL	1095.54	5.0291	3600	1.711	0.016
USP30	374	378	AYLLF	625.347	6.4271	0	0	0
USP30	374	378	AYLLF	625.347	6.4302	30	0.004	0.004
USP30	374	378	AYLLF	625.347	6.4302	60	0.002	0.001
USP30	374	378	AYLLF	625.347	6.4259	600	0.003	0.001
USP30	374	378	AYLLF	625.347	6.4228	3600	0.016	0.001
USP30+USP30-I-1	374	378	AYLLF	625.347	6.4271	0	0	0
USP30+USP30-I-1	374	378	AYLLF	625.347	6.4287	30	-0.004	0.004
USP30+USP30-I-1	374	378	AYLLF	625.347	6.4229	60	-0.009	0.013
USP30+USP30-I-1	374	378	AYLLF	625.347	6.4303	600	0.01	0.002
USP30+USP30-I-1	374	378	AYLLF	625.347	6.4374	3600	-0.002	0.016
USP30	377	381	LFYER	726.37	3.9863	0	0	0
USP30	377	381	LFYER	726.37	3.9933	30	0.251	0.022
USP30	377	381	LFYER	726.37	3.989	60	0.278	0.018
USP30	377	381	LFYER	726.37	4.002	600	0.254	0.001
USP30	377	381	LFYER	726.37	4.0004	3600	0.285	0
USP30+USP30-I-1	377	381	LFYER	726.37	3.9863	0	0	0
USP30+USP30-I-1	377	381	LFYER	726.37	3.9918	30	0.196	0.013
USP30+USP30-I-1	377	381	LFYER	726.37	3.9816	60	0.252	0.015
USP30+USP30-I-1	377	381	LFYER	726.37	3.9904	600	0.252	0.009
USP30+USP30-I-1	377	381	LFYER	726.37	3.986	3600	0.269	0.004
USP30	379	388	YERVHHHHHH	1387.64	1.7091	0	0	0
USP30	379	388	YERVHHHHHH	1387.64	1.7048	30	0.043	0.005
USP30	379	388	YERVHHHHHH	1387.64	1.7033	60	0.032	0.02
USP30	379	388	YERVHHHHHH	1387.64	1.6902	600	0.234	0.012
USP30	379	388	YERVHHHHHH	1387.64	1.6894	3600	0.712	0
USP30+USP30-I-1	379	388	YERVHHHHHH	1387.64	1.7091	0	0	0
USP30+USP30-I-1	379	388	YERVHHHHHH	1387.64	1.6946	30	0.05	0.011
USP30+USP30-I-1	379	388	YERVHHHHHH	1387.64	1.6829	60	0.05	0.007
USP30+USP30-I-1	379	388	YERVHHHHHH	1387.64	1.6844	600	0.183	0.004
USP30+USP30-I-1	379	388	YERVHHHHHH	1387.64	1.6902	3600	0.695	0.001
USP30	382	388	VHHHHHH	939.432	1.2345	0	0	0
USP30	382	388	VHHHHHH	939.432	1.2378	30	-0.027	0.008
USP30	382	388	VHHHHHH	939.432	1.2334	60	-0.042	0.044
USP30	382	388	VHHHHHH	939.432	1.2348	600	-0.03	0.052
USP30	382	388	VHHHHHH	939.432	1.2486	3600	-0.001	0.002
USP30+USP30-I-1	382	388	VHHHHHH	939.432	1.2345	0	0	0
USP30+USP30-I-1	382	388	VHHHHHH	939.432	1.2566	30	-0.031	0.031
USP30+USP30-I-1	382	388	VHHHHHH	939.432	1.2451	60	-0.003	0.006
USP30+USP30-I-1	382	388	VHHHHHH	939.432	1.2378	600	-0.044	0.018
USP30+USP30-I-1	382	388	VHHHHHH	939.432	1.2392	3600	0.005	0.012
